# Supplementary material for: ASYMMETRIC LEAVES1 and REVOLUTA are the key regulatory genes associated with pitcher development in Nepenthes khasiana
Source: Sci Rep. 2019 Apr 19;9:6318. doi: 10.1038/s41598-019-42779-6 (PMC6474907; doi:10.1038/s41598-019-42779-6)
Supplement: Supplementary file 2 — Supplementary Data S1 [file 41598_2019_42779_MOESM2_ESM.xlsx]

## Sheet: Cluster 1
Data S1. List of GO terms enriched in Cluster 1 with their corresponding transcripts. Read counts and FPKM values for each transcript in the five different stages (S1-S5) of two biological replicates (A & C) are also shown.
Sl. No.	GO-ID	GO term	Category	FDR	P-Value	Transcript_ID	Gene Description	Read_Count_AS1	FPKM_AS1	Read_Count_AS2	FPKM_AS2	Read_Count_AS3	FPKM_AS3	Read_Count_AS4	FPKM_AS4	Read_Count_AS5	FPKM_AS5	Read_Count_CS1	FPKM_CS1	Read_Count_CS2	FPKM_CS2	Read_Count_CS3	FPKM_CS3	Read_Count_CS4	FPKM_CS4	Read_Count_CS5	FPKM_CS5	% Identity	E-value	Uniprot Accession
1	GO:0009765	photosynthesis, light harvesting	P	2.30366e-30	9.42965e-33	c182215_g14_i1	PREDICTED: chlorophyll a-b binding protein CP24, chloroplastic [Beta vulgaris subsp. vulgaris]	5769	138.393	17266	377.522	17218	477.828	11254	136.974	16648	277.207	8888	163.106	18817	387.76	2571	122.915	6249	99.7771	2369	111.134	81	6e-123	A0A0J8B7L7
						c83836_g1_i2	chlorophyll a /b binding protein [Beta vulgaris]	8328	123.533	49667	671.501	41361	709.756	14339	107.914	22761	234.348	18025	204.536	38852	495.057	3091	91.3757	5731	56.5822	4812	139.584	89	2e-18	Q7XAC6
						c83836_g1_i1	chlorophyll a /b binding protein [Beta vulgaris]	9654	191.228	56638	1022.56	46975	1076.43	15934	160.135	25092	344.992	21012	318.393	43908	747.117	3427	135.285	6317	83.2843	5316	205.92	86	8e-155	Q7XAC6
						c185794_g1_i1	PREDICTED: chlorophyll a-b binding protein CP29.1, chloroplastic-like [Beta vulgaris subsp. vulgaris]	8422	272.019	12740	375.051	14742	550.828	12243	200.627	23662	530.474	17657	436.267	30210	838.175	4344	279.617	5674	121.978	4093	258.52	85	7e-163	A0A0J8FLT3
						c57897_g1_i1	PREDICTED: chlorophyll a-b binding protein 8, chloroplastic [Beta vulgaris subsp. vulgaris]	7638	146.868	56210	985.137	46487	1034.08	13638	133.05	22255	297.031	15451	227.276	35587	587.811	3493	133.855	4630	59.2563	4147	155.937	73	7e-05	A0A0J8BIC2
						c178567_g13_i7	PREDICTED: chlorophyll a-b binding protein, chloroplastic [Beta vulgaris subsp. vulgaris]	5822	141.767	27591	612.36	26328	741.646	10896	134.613	16238	274.45	15861	295.451	33621	703.256	3675	178.34	3948	63.9863	3437	163.663	78	5e-142	A0A0J8CWG9
						c57897_g1_i2	PREDICTED: chlorophyll a-b binding protein 8, chloroplastic [Beta vulgaris subsp. vulgaris]	8287	175.209	61580	1186.69	51363	1256.28	14680	157.472	25049	367.603	16711	270.28	38692	702.718	3819	160.916	4890	68.814	4569	188.908	88	3e-147	A0A0J8BIC2
						c178567_g13_i4	PREDICTED: chlorophyll a-b binding protein, chloroplastic [Beta vulgaris subsp. vulgaris]	884	18.4765	4189	79.8021	4430	107.114	2040	21.6329	3335	48.3829	2086	33.3528	5391	96.7913	679	28.2831	956	13.2994	657	26.8535	52	9e-23	A0A0J8CWG9
						c178567_g13_i3	PREDICTED: chlorophyll a-b binding protein, chloroplastic [Beta vulgaris subsp. vulgaris]	6432	167.379	31294	742.253	30023	903.823	11842	156.349	18746	338.603	17383	346.043	37118	829.732	4079	211.542	4278	74.0972	3803	193.53	90	3e-150	A0A0J8CWG9
						c178567_g13_i6	PREDICTED: chlorophyll a-b binding protein, chloroplastic [Beta vulgaris subsp. vulgaris]	1415	30.1901	7325	142.447	7608	187.782	2741	29.6711	5674	84.0284	3262	53.2407	8434	154.576	1127	47.9206	1164	16.5298	1057	44.1014	51	3e-23	A0A0J8CWG9
						c178567_g13_i5	PREDICTED: chlorophyll a-b binding protein, chloroplastic [Beta vulgaris subsp. vulgaris]	5857	142.207	27967	618.914	26683	749.476	11092	136.639	16303	274.754	16147	299.91	33961	708.317	3616	174.971	4038	65.2561	3392	161.054	90	1e-149	A0A0J8CWG9
						c178567_g13_i2	PREDICTED: chlorophyll a-b binding protein, chloroplastic [Beta vulgaris subsp. vulgaris]	1418	31.4509	7323	148.041	7606	195.159	2744	30.8786	5679	87.4293	3259	55.2959	8436	160.729	1127	49.8162	1173	17.3166	1057	45.8459	51	3e-23	A0A0J8CWG9
						c168924_g2_i1	hypothetical protein BVRB_002570 [Beta vulgaris subsp. vulgaris]	4090	93.9355	11981	250.805	7419	197.119	6000	69.9157	7264	115.801	6628	116.45	13311	262.614	1025	46.9159	3304	50.5073	1601	71.9063	89	4e-160	A0A0J8B8D4
						c182215_g14_i4	PREDICTED: chlorophyll a-b binding protein CP24, chloroplastic [Beta vulgaris subsp. vulgaris]	5745	174.562	17225	477.04	17166	603.398	11150	171.89	16613	350.377	8842	205.523	18782	490.231	2569	155.565	6154	124.458	2361	140.289	81	1e-124	A0A0J8B7L7
						c181652_g15_i3	chlorophyll a/b-binding protein, partial [Schiedea spergulina]	5092	145.175	22466	583.802	13440	443.28	9523	137.751	10721	212.162	12500	272.624	25275	619.005	1122	63.7508	2964	56.2456	2841	158.396	73	2e-75	N0DVJ6
						c181652_g15_i2	PREDICTED: chlorophyll a-b binding protein 13, chloroplastic [Beta vulgaris subsp. vulgaris]	10782	217.778	42657	785.311	28675	670.029	18167	186.172	29325	411.132	24355	376.317	61335	1064.2	3834	154.332	7955	106.945	7390	291.896	90	2e-162	A0A0J8BEG8
						c181652_g11_i1	chlorophyll a/b binding protein [Amaranthus hypochondriacus]	9367	550.152	38047	2036.76	45354	3081.58	14170	422.249	50962	2077.58	15266	685.897	55395	2794.81	5971	698.906	9367	366.176	9059	1040.47	93	6e-147	Q38713
						c181652_g15_i1	PREDICTED: chlorophyll a-b binding protein 13, chloroplastic [Beta vulgaris subsp. vulgaris]	10161	243.614	44282	967.675	27301	757.216	17631	214.466	24020	399.73	24604	451.256	50342	1036.8	2469	117.971	5577	88.9966	5755	269.823	93	3e-169	A0A0J8BEG8
						c168924_g3_i1	major chlorophyll a/b binding protein LHCb1.4 precursor [Spinacia oleracea]	62938	893.257	283502	3667.39	181837	2985.53	83425	600.726	134691	1326.88	89367	970.269	238494	2907.64	13938	394.233	30562	288.704	22708	630.247	92	3e-160	D2T2F7
						c168924_g1_i1	major chlorophyll a/b binding protein LHCb1.2 [Spinacia oleracea]	75459	1674.55	233105	4714.92	139815	3589.35	101237	1139.83	130352	2007.85	114841	1949.55	220844	4209.9	15999	707.568	43186	637.876	26512	1150.53	93	1e-178	A4F3R3
2	GO:0009535	chloroplast thylakoid membrane	C	3.75311e-13	3.3798e-15	c176554_g10_i1	Rieske FeS-precursor [Spinacia oleracea]	224	20.4779	726	60.4938	1106	116.968	402	18.6457	523	33.187	426	29.7919	984	77.2738	239	43.5436	219	13.3257	81	14.4807	65	5e-20	P08980
						c183211_g17_i5	PSII M-protein (chloroplast) [Spinacia oleracea]	13851	311.65	48360	991.766	59331	1544.34	15069	172.023	26277	410.384	21221	365.261	40341	779.708	8006	358.997	7808	116.932	5044	221.937	100	9e-13	P62112
						c181055_g4_i2	ATP synthase CF1 epsilon subunit protein (chloroplast) [Plumbago auriculata]	4455	510.478	13608	1421.22	16594	2199.66	6526	379.396	9611	764.41	9496	832.379	16661	1639.95	2799	639.177	3747	285.772	1654	370.624	83	8e-07	D3WEW3
						c178428_g12_i3	ndhJ	2678	146.637	6524	325.6	8325	527.344	4333	120.376	4009	152.37	4522	189.416	7458	350.797	1342	146.445	3569	130.073	919	98.4052	96	1e-07	B2XWK7
						c176554_g10_i4	Rieske FeS-precursor [Spinacia oleracea]	1282	23.1281	3866	63.5699	5464	114.035	2330	21.3268	2460	30.8047	2484	34.2812	4956	76.804	1118	40.1961	1199	14.3972	428	15.0996	76	4e-110	P08980
						c185212_g8_i1	unnamed protein product [Silene latifolia subsp. alba]	4476	135.611	36627	1011.45	40186	1408.5	6502	99.9468	14036	295.174	9906	229.591	27593	718.132	3332	201.187	2348	47.349	2936	173.952	72	1e-62	P07030
						c182487_g16_i1	NADH dehydrogenase subunit 1, partial (chloroplast) [Mollugo verticillata]	208	8.66896	430	16.3346	569	27.4342	242	5.11724	332	9.60441	218	6.95043	407	14.5713	53	4.4022	243	6.7409	37	3.0156	92	2e-77	H6T8K6
						c183128_g5_i1	cytochrome b6 (chloroplast) [Mesembryanthemum crystallinum]	25211	952.555	83226	2866.13	84912	3711.46	31766	608.946	43419	1138.7	49907	1442.49	85701	2781.54	14570	1097.11	19338	486.316	8902	657.743	86	4e-17	A0A0G2R8L8
						c180283_g17_i1	ATP synthase CF0 subunit IV protein (chloroplast) [Plumbago auriculata]	12713	528.278	34160	1293.81	79712	3831.9	24999	527.052	23887	688.977	22321	709.545	54207	1934.95	12374	1024.74	16903	467.504	6369	517.553	90	5e-09	D3WEW6
						c179722_g7_i2	photosystem I subunit VIII (chloroplast) [Mesembryanthemum crystallinum]	7489	85.5565	15350	159.836	27672	365.717	15648	90.6994	11834	93.8403	13808	120.673	20711	203.25	4957	112.859	10291	78.2518	2934	65.5478	100	4e-14	A0A0G2R8K2
						c185434_g6_i2	put. 10 kD phosphoprotein (AA 1-73) [Spinacia oleracea]	3914	390.035	19627	1782.68	26205	3020.94	6145	310.686	12953	895.945	5968	454.949	17553	1502.57	3565	707.997	3389	224.782	2039	397.346	93	4e-11	P05146
						c179988_g12_i1	NADH dehydrogenase subunit 1, partial (chloroplast) [Portulaca oleracea]	587	19.5138	1389	42.0866	2306	88.6829	1224	20.6444	1208	27.874	1205	30.6438	2318	66.1939	452	29.9456	1443	31.9285	253	16.4473	84	1e-44	H6T8L0
						c168470_g2_i1	ATP synthase CF1 beta subunit (chloroplast) [Rumex acetosa]	6791	421.833	15918	901.222	20349	1462.26	11242	354.296	8961	386.359	12668	601.958	22081	1178.22	3006	372.122	7020	290.236	1850	224.723	94	1e-13	S5FXJ8
						c184778_g8_i1	PSI reaction centre subunit IX (chloroplast) [Silene chalcedonica]	10817	212.167	43939	785.52	56050	1271.81	16111	160.328	26797	364.825	25602	384.145	51035	859.881	8203	320.651	8622	112.56	5263	201.87	100	2e-15	B0LN84
						c184778_g8_i8	PSI reaction centre subunit IX (chloroplast) [Silene chalcedonica]	10816	225.393	43939	834.567	56045	1351.1	16073	169.937	26797	387.604	25601	408.115	51039	913.642	8208	340.879	8588	119.117	5261	214.393	100	2e-15	B0LN84
3	GO:0016168	chlorophyll binding	F	5.3149e-12	5.87402e-14	c180176_g11_i2	PSII 47kDa protein [Silene flos-jovis]	3022	66.9213	7780	157.031	13188	337.851	5199	58.4126	11370	174.767	9658	163.61	18237	346.915	5556	245.201	4492	66.209	3446	149.229	100	2e-18	B0LP75
						c83836_g1_i2	chlorophyll a /b binding protein [Beta vulgaris]	8328	123.533	49667	671.501	41361	709.756	14339	107.914	22761	234.348	18025	204.536	38852	495.057	3091	91.3757	5731	56.5822	4812	139.584	89	2e-18	Q7XAC6
						c83836_g1_i1	chlorophyll a /b binding protein [Beta vulgaris]	9654	191.228	56638	1022.56	46975	1076.43	15934	160.135	25092	344.992	21012	318.393	43908	747.117	3427	135.285	6317	83.2843	5316	205.92	86	8e-155	Q7XAC6
						c178535_g15_i4	PREDICTED: photosystem I reaction center subunit psaK, chloroplastic [Beta vulgaris subsp. vulgaris]	2014	29.801	10441	140.815	9234	158.065	3079	23.1152	4185	42.9828	3489	39.4933	7152	90.9072	688	20.2885	1675	16.4966	868	25.1165	79	7e-51	A0A0J8BZU6
						c184277_g17_i10	chlorophyll-A binding protein P5, partial (chloroplast) [Bougainvillea glabra]	5536	97.4077	12539	201.093	21868	445.125	8422	75.1846	15059	183.917	16605	223.505	29517	446.138	7492	262.715	7282	85.2816	4230	145.548	75	1e-06	G4WP20
						c178535_g15_i3	PREDICTED: photosystem I reaction center subunit psaK, chloroplastic [Beta vulgaris subsp. vulgaris]	2507	33.0594	12754	153.294	11509	175.571	3935	26.327	5269	48.2278	3969	40.0381	8233	93.2607	783	20.5775	1919	16.8431	984	25.3749	79	1e-50	A0A0J8BZU6
						c181652_g15_i3	chlorophyll a/b-binding protein, partial [Schiedea spergulina]	5092	145.175	22466	583.802	13440	443.28	9523	137.751	10721	212.162	12500	272.624	25275	619.005	1122	63.7508	2964	56.2456	2841	158.396	73	2e-75	N0DVJ6
						c181652_g11_i1	chlorophyll a/b binding protein [Amaranthus hypochondriacus]	9367	550.152	38047	2036.76	45354	3081.58	14170	422.249	50962	2077.58	15266	685.897	55395	2794.81	5971	698.906	9367	366.176	9059	1040.47	93	6e-147	Q38713
						c168924_g3_i1	major chlorophyll a/b binding protein LHCb1.4 precursor [Spinacia oleracea]	62938	893.257	283502	3667.39	181837	2985.53	83425	600.726	134691	1326.88	89367	970.269	238494	2907.64	13938	394.233	30562	288.704	22708	630.247	92	3e-160	D2T2F7
						c168924_g1_i1	major chlorophyll a/b binding protein LHCb1.2 [Spinacia oleracea]	75459	1674.55	233105	4714.92	139815	3589.35	101237	1139.83	130352	2007.85	114841	1949.55	220844	4209.9	15999	707.568	43186	637.876	26512	1150.53	93	1e-178	A4F3R3
4	GO:0004332	fructose-bisphosphate aldolase activity	F	1.02384e-11	1.21536e-13	c182021_g1_i14	PREDICTED: fructose-bisphosphate aldolase 1, chloroplastic [Beta vulgaris subsp. vulgaris]	398	16.3607	772	28.925	1154	54.8784	793	16.539	753	21.4854	670	21.0691	991	34.9939	377	30.8852	337	9.22055	99	7.95836	89	3e-06	A0A0J8BG12
						c182021_g1_i7	PREDICTED: fructose-bisphosphate aldolase 1, chloroplastic [Beta vulgaris subsp. vulgaris]	396	21.2953	782	38.3294	1144	71.1689	802	21.8816	740	27.6216	685	28.1793	996	46.0095	376	40.2963	350	12.5275	105	11.042	89	2e-06	A0A0J8BG12
						c182021_g1_i13	PREDICTED: fructose-bisphosphate aldolase 1, chloroplastic [Beta vulgaris subsp. vulgaris]	407	18.8704	789	33.3428	1164	62.4333	944	22.2063	744	23.9436	711	25.2179	1011	40.266	379	35.02	390	12.0354	107	9.70153	89	2e-06	A0A0J8BG12
						c182021_g1_i6	PREDICTED: fructose-bisphosphate aldolase 1, chloroplastic [Beta vulgaris subsp. vulgaris]	399	18.6849	774	33.0367	1151	62.3548	845	20.0767	735	23.891	671	24.0377	989	39.7846	370	34.5311	353	11.0027	108	9.89034	89	2e-06	A0A0J8BG12
						c182021_g1_i12	PREDICTED: fructose-bisphosphate aldolase 1, chloroplastic [Beta vulgaris subsp. vulgaris]	412	9.14771	779	15.7648	1176	30.2063	999	11.2537	758	11.6819	697	11.8386	1016	19.378	379	16.7704	477	7.04922	105	4.55904	89	8e-06	A0A0J8BG12
						c182021_g1_i5	PREDICTED: fructose-bisphosphate aldolase 1, chloroplastic [Beta vulgaris subsp. vulgaris]	412	11.9901	778	20.6369	1167	39.2893	976	14.411	760	15.3522	709	15.7843	1012	25.2992	376	21.8074	423	8.1936	108	6.14639	89	5e-06	A0A0J8BG12
						c182021_g1_i2	PREDICTED: fructose-bisphosphate aldolase 1, chloroplastic [Beta vulgaris subsp. vulgaris]	391	25.8532	781	47.068	1154	88.2713	703	23.5836	749	34.3754	669	33.8388	992	56.3442	377	49.6785	292	12.8507	107	13.8354	89	8e-07	A0A0J8BG12
						c182021_g1_i16	PREDICTED: fructose-bisphosphate aldolase 1, chloroplastic [Beta vulgaris subsp. vulgaris]	400	22.6395	769	39.6707	1147	75.101	802	23.0302	727	28.5607	668	28.9224	995	48.3759	369	41.6219	338	12.733	102	11.2895	89	1e-06	A0A0J8BG12
						c182021_g15_i1	PREDICTED: fructose-bisphosphate aldolase 1, chloroplastic-like [Beta vulgaris subsp. vulgaris]	9338	235.849	19011	437.646	26722	780.774	12788	163.87	11666	204.518	13880	268.177	21915	475.469	7668	385.969	5325	89.5175	1852	91.4725	88	0	A0A0J8CBI0
5	GO:0009538	photosystem I reaction center	C	9.14108e-08	1.57153e-09	c181648_g7_i2	PREDICTED: photosystem I reaction center subunit IV, chloroplastic [Beta vulgaris subsp. vulgaris]	1822	37.7254	12250	231.184	11506	275.604	2909	30.5594	4268	61.3392	4019	63.6582	7397	131.565	929	38.3346	1196	16.4825	881	35.6722	93	3e-31	A0A0J8BW49
						c286654_g1_i1	PREDICTED: photosystem I reaction center subunit XI, chloroplastic [Beta vulgaris subsp. vulgaris]	5707	236.682	33775	1276.7	27820	1334.72	9163	192.802	17901	515.303	10349	328.327	18894	673.102	2714	224.314	3199	88.3037	2440	197.886	81	1e-102	A0A0J8FG06
						c183008_g8_i1	PREDICTED: photosystem I reaction center subunit III, chloroplastic [Beta vulgaris subsp. vulgaris]	5771	89.751	34755	492.655	27017	486.073	8997	70.9909	11894	128.394	10741	127.786	22125	295.578	2245	69.5816	3463	35.8466	2383	72.4738	73	1e-89	A0A0J8EEM4
						c6969_g1_i1	PsaH (chloroplast) [Suaeda salsa]	3340	129.096	6629	233.535	7024	314.07	4858	95.2665	8609	230.966	8971	265.252	12716	422.198	1905	146.741	3206	82.4778	1890	142.855	78	1e-52	M4TE15
6	GO:0009654	photosystem II oxygen evolving complex	C	1.35829e-06	3.28035e-08	c184621_g22_i1	PREDICTED: oxygen-evolving enhancer protein 3, chloroplastic-like [Beta vulgaris subsp. vulgaris]	2045	56.2814	9581	240.336	7629	242.893	5537	77.3148	5843	111.618	4809	101.246	8195	193.741	969	53.1478	2766	50.6677	1335	71.8492	76	3e-96	A0A0J8ELT3
						c185126_g20_i1	Photosystem II 10 kDa polypeptide, chloroplast precursor [Oxybasis rubra]	1135	71.2387	5546	317.276	5550	402.985	2438	77.6373	1948	84.8668	2385	114.514	4837	260.793	741	92.689	927	38.7264	507	62.2296	87	1e-23	Q1H8R2
7	GO:0004089	carbonate dehydratase activity	F	1.46838e-06	3.60634e-08	c178719_g1_i9	hypothetical protein BVRB_8g194450 [Beta vulgaris subsp. vulgaris]	809	11.0314	7986	99.2538	30726	484.688	3164	21.8894	7344	69.5091	4000	41.7246	22234	260.434	6769	183.948	1737	15.7648	1177	31.3853	78	8e-151	A0A0J8BNK6
						c178719_g1_i8	carbonic anhydrase, partial [Beta vulgaris]	536	9.82148	4967	82.9552	19160	406.147	2041	18.9746	5248	66.7475	2646	37.0897	15247	239.992	4842	176.818	1168	14.245	830	29.7413	49	6e-24	Q947M3
						c178719_g1_i7	hypothetical protein BVRB_8g194450 [Beta vulgaris subsp. vulgaris]	772	9.93718	7494	87.9218	28907	430.452	2997	19.5726	6888	61.5414	3873	38.1369	21188	234.28	6494	166.59	1654	14.1706	1124	28.2931	67	2e-27	A0A0J8BNK6
						c178719_g1_i6	chloroplast beta carbonic anhydrase 1 [Mesembryanthemum nodiflorum]	348	12.3497	2974	96.1955	11353	466.083	1221	21.9841	3496	86.1146	1860	50.4942	10015	305.3	3334	235.794	671	15.8492	558	38.724	55	6e-28	G9FZ35
						c178719_g1_i4	hypothetical protein BVRB_8g194450 [Beta vulgaris subsp. vulgaris]	305	6.35585	2998	56.9433	11888	286.588	1211	12.8037	2801	40.515	1389	22.1426	8599	153.929	2611	108.435	727	10.0836	452	18.4196	75	8e-23	A0A0J8BNK6
						c178719_g1_i3	hypothetical protein BVRB_8g194450 [Beta vulgaris subsp. vulgaris]	549	10.9365	5130	93.1453	19761	455.398	2025	20.4667	5417	74.9021	2706	41.2369	15559	266.249	4944	196.279	1166	15.4601	851	33.1517	75	9e-23	A0A0J8BNK6
						c178719_g1_i2	hypothetical protein BVRB_8g194450 [Beta vulgaris subsp. vulgaris]	790	10.1689	7650	89.752	29472	438.865	3132	20.4543	7047	62.962	3858	37.9892	21526	238.018	6544	167.872	1715	14.6932	1134	28.5449	72	7e-62	A0A0J8BNK6
8	GO:0018298	protein-chromophore linkage	P	2.12099e-06	5.73006e-08	c168924_g1_i1	major chlorophyll a/b binding protein LHCb1.2 [Spinacia oleracea]	75459	1674.55	233105	4714.92	139815	3589.35	101237	1139.83	130352	2007.85	114841	1949.55	220844	4209.9	15999	707.568	43186	637.876	26512	1150.53	93	1e-178	A4F3R3
						c168924_g3_i1	major chlorophyll a/b binding protein LHCb1.4 precursor [Spinacia oleracea]	62938	893.257	283502	3667.39	181837	2985.53	83425	600.726	134691	1326.88	89367	970.269	238494	2907.64	13938	394.233	30562	288.704	22708	630.247	92	3e-160	D2T2F7
						c180176_g11_i2	PSII 47kDa protein [Silene flos-jovis]	3022	66.9213	7780	157.031	13188	337.851	5199	58.4126	11370	174.767	9658	163.61	18237	346.915	5556	245.201	4492	66.209	3446	149.229	100	2e-18	B0LP75
						c181652_g15_i3	chlorophyll a/b-binding protein, partial [Schiedea spergulina]	5092	145.175	22466	583.802	13440	443.28	9523	137.751	10721	212.162	12500	272.624	25275	619.005	1122	63.7508	2964	56.2456	2841	158.396	73	2e-75	N0DVJ6
						c181652_g11_i1	chlorophyll a/b binding protein [Amaranthus hypochondriacus]	9367	550.152	38047	2036.76	45354	3081.58	14170	422.249	50962	2077.58	15266	685.897	55395	2794.81	5971	698.906	9367	366.176	9059	1040.47	93	6e-147	Q38713
						c184277_g17_i10	chlorophyll-A binding protein P5, partial (chloroplast) [Bougainvillea glabra]	5536	97.4077	12539	201.093	21868	445.125	8422	75.1846	15059	183.917	16605	223.505	29517	446.138	7492	262.715	7282	85.2816	4230	145.548	75	1e-06	G4WP20
						c83836_g1_i2	chlorophyll a /b binding protein [Beta vulgaris]	8328	123.533	49667	671.501	41361	709.756	14339	107.914	22761	234.348	18025	204.536	38852	495.057	3091	91.3757	5731	56.5822	4812	139.584	89	2e-18	Q7XAC6
						c83836_g1_i1	chlorophyll a /b binding protein [Beta vulgaris]	9654	191.228	56638	1022.56	46975	1076.43	15934	160.135	25092	344.992	21012	318.393	43908	747.117	3427	135.285	6317	83.2843	5316	205.92	86	8e-155	Q7XAC6
9	GO:0006096	glycolytic process	P	5.52186e-06	1.80822e-07	c182021_g1_i7	PREDICTED: fructose-bisphosphate aldolase 1, chloroplastic [Beta vulgaris subsp. vulgaris]	396	21.2953	782	38.3294	1144	71.1689	802	21.8816	740	27.6216	685	28.1793	996	46.0095	376	40.2963	350	12.5275	105	11.042	89	2e-06	A0A0J8BG12
						c182021_g1_i6	PREDICTED: fructose-bisphosphate aldolase 1, chloroplastic [Beta vulgaris subsp. vulgaris]	399	18.6849	774	33.0367	1151	62.3548	845	20.0767	735	23.891	671	24.0377	989	39.7846	370	34.5311	353	11.0027	108	9.89034	89	2e-06	A0A0J8BG12
						c182021_g1_i5	PREDICTED: fructose-bisphosphate aldolase 1, chloroplastic [Beta vulgaris subsp. vulgaris]	412	11.9901	778	20.6369	1167	39.2893	976	14.411	760	15.3522	709	15.7843	1012	25.2992	376	21.8074	423	8.1936	108	6.14639	89	5e-06	A0A0J8BG12
						c182021_g1_i2	PREDICTED: fructose-bisphosphate aldolase 1, chloroplastic [Beta vulgaris subsp. vulgaris]	391	25.8532	781	47.068	1154	88.2713	703	23.5836	749	34.3754	669	33.8388	992	56.3442	377	49.6785	292	12.8507	107	13.8354	89	8e-07	A0A0J8BG12
						c182021_g1_i16	PREDICTED: fructose-bisphosphate aldolase 1, chloroplastic [Beta vulgaris subsp. vulgaris]	400	22.6395	769	39.6707	1147	75.101	802	23.0302	727	28.5607	668	28.9224	995	48.3759	369	41.6219	338	12.733	102	11.2895	89	1e-06	A0A0J8BG12
						c182021_g1_i14	PREDICTED: fructose-bisphosphate aldolase 1, chloroplastic [Beta vulgaris subsp. vulgaris]	398	16.3607	772	28.925	1154	54.8784	793	16.539	753	21.4854	670	21.0691	991	34.9939	377	30.8852	337	9.22055	99	7.95836	89	3e-06	A0A0J8BG12
						c182021_g1_i13	PREDICTED: fructose-bisphosphate aldolase 1, chloroplastic [Beta vulgaris subsp. vulgaris]	407	18.8704	789	33.3428	1164	62.4333	944	22.2063	744	23.9436	711	25.2179	1011	40.266	379	35.02	390	12.0354	107	9.70153	89	2e-06	A0A0J8BG12
						c182021_g1_i12	PREDICTED: fructose-bisphosphate aldolase 1, chloroplastic [Beta vulgaris subsp. vulgaris]	412	9.14771	779	15.7648	1176	30.2063	999	11.2537	758	11.6819	697	11.8386	1016	19.378	379	16.7704	477	7.04922	105	4.55904	89	8e-06	A0A0J8BG12
						c182021_g15_i1	PREDICTED: fructose-bisphosphate aldolase 1, chloroplastic-like [Beta vulgaris subsp. vulgaris]	9338	235.849	19011	437.646	26722	780.774	12788	163.87	11666	204.518	13880	268.177	21915	475.469	7668	385.969	5325	89.5175	1852	91.4725	88	0	A0A0J8CBI0
						c182298_g3_i1	glucose-6-phosphate isomerase, partial [Tetragonia tetragonioides]	23499	422.849	68338	1120.82	75650	1574.78	31900	291.235	48480	605.519	43188	594.499	81473	1259.36	12242	439.014	20641	247.215	8975	315.82	84	2e-27	H9BFL2
10	GO:0015976	carbon utilization	P	1.70304e-05	6.27401e-07	c178719_g1_i9	hypothetical protein BVRB_8g194450 [Beta vulgaris subsp. vulgaris]	809	11.0314	7986	99.2538	30726	484.688	3164	21.8894	7344	69.5091	4000	41.7246	22234	260.434	6769	183.948	1737	15.7648	1177	31.3853	78	8e-151	A0A0J8BNK6
						c178719_g1_i7	hypothetical protein BVRB_8g194450 [Beta vulgaris subsp. vulgaris]	772	9.93718	7494	87.9218	28907	430.452	2997	19.5726	6888	61.5414	3873	38.1369	21188	234.28	6494	166.59	1654	14.1706	1124	28.2931	67	2e-27	A0A0J8BNK6
						c178719_g1_i6	chloroplast beta carbonic anhydrase 1 [Mesembryanthemum nodiflorum]	348	12.3497	2974	96.1955	11353	466.083	1221	21.9841	3496	86.1146	1860	50.4942	10015	305.3	3334	235.794	671	15.8492	558	38.724	55	6e-28	G9FZ35
						c178719_g1_i4	hypothetical protein BVRB_8g194450 [Beta vulgaris subsp. vulgaris]	305	6.35585	2998	56.9433	11888	286.588	1211	12.8037	2801	40.515	1389	22.1426	8599	153.929	2611	108.435	727	10.0836	452	18.4196	75	8e-23	A0A0J8BNK6
						c178719_g1_i3	hypothetical protein BVRB_8g194450 [Beta vulgaris subsp. vulgaris]	549	10.9365	5130	93.1453	19761	455.398	2025	20.4667	5417	74.9021	2706	41.2369	15559	266.249	4944	196.279	1166	15.4601	851	33.1517	75	9e-23	A0A0J8BNK6
						c178719_g1_i2	hypothetical protein BVRB_8g194450 [Beta vulgaris subsp. vulgaris]	790	10.1689	7650	89.752	29472	438.865	3132	20.4543	7047	62.962	3858	37.9892	21526	238.018	6544	167.872	1715	14.6932	1134	28.5449	72	7e-62	A0A0J8BNK6
11	GO:0006662	glycerol ether metabolic process	P	6.94203e-05	2.78477e-06	c167805_g4_i1	thioredoxin [Limonium bicolor]	616	19.4187	1450	41.6624	2192	79.9384	1047	16.7457	1012	22.1436	1295	31.2292	2249	60.9016	566	35.5586	619	12.9879	245	15.1034	69	3e-72	A7LNX7
						c167805_g4_i2	thioredoxin [Limonium bicolor]	347	12.634	875	29.0374	1363	57.4096	599	11.0651	489	12.3581	715	19.9146	1351	42.254	258	18.7207	399	9.66926	129	9.18484	84	1e-60	A7LNX7
						c173809_g2_i3	PREDICTED: thioredoxin-like protein CDSP32, chloroplastic [Beta vulgaris subsp. vulgaris]	288	3.05761	387	3.74488	606	7.44284	540	2.90871	658	4.84892	870	7.06579	1685	15.367	520	11.0023	557	3.93598	181	3.75783	70	3e-120	A0A0J8B648
						c173809_g2_i4	PREDICTED: thioredoxin-like protein CDSP32, chloroplastic [Beta vulgaris subsp. vulgaris]	288	3.07157	386	3.75226	605	7.46448	540	2.92199	656	4.85625	870	7.09805	1684	15.428	520	11.0525	553	3.92555	180	3.75413	70	3e-120	A0A0J8B648
						c173809_g2_i5	PREDICTED: thioredoxin-like protein CDSP32, chloroplastic [Beta vulgaris subsp. vulgaris]	289	3.00155	393	3.72029	606	7.28108	566	2.9825	657	4.73632	873	6.93606	1687	15.0509	521	10.7839	566	3.91265	180	3.65585	70	4e-120	A0A0J8B648
						c173809_g2_i6	PREDICTED: thioredoxin-like protein CDSP32, chloroplastic [Beta vulgaris subsp. vulgaris]	286	3.27893	382	3.99178	603	7.99758	481	2.79787	654	5.20442	864	7.57759	1685	16.5945	518	11.8355	521	3.97567	179	4.01317	70	7e-121	A0A0J8B648
						c173809_g2_i8	PREDICTED: thioredoxin-like protein CDSP32, chloroplastic [Beta vulgaris subsp. vulgaris]	290	3.02538	392	3.72739	605	7.30152	563	2.97994	657	4.75747	874	6.97502	1686	15.1091	521	10.832	560	3.88846	180	3.67218	70	4e-120	A0A0J8B648
12	GO:0030145	manganese ion binding	F	0.000125371	5.23449e-06	c181169_g1_i1	PREDICTED: auxin-binding protein ABP19a [Beta vulgaris subsp. vulgaris]	13401	259.103	61158	1077.77	32078	717.495	7555	74.1117	19203	257.711	31253	462.252	63654	1057.21	2057	79.261	3070	39.5077	5611	212.151	77	4e-90	A0A0J8B5C7
						c181169_g1_i3	PREDICTED: auxin-binding protein ABP19a [Beta vulgaris subsp. vulgaris]	13358	255.221	60942	1061.28	31970	706.632	7586	73.5367	19142	253.858	31091	454.424	63295	1038.83	2053	78.1724	3088	39.2699	5581	208.524	77	2e-89	A0A0J8B5C7
						c181169_g1_i4	PREDICTED: auxin-binding protein ABP19a [Beta vulgaris subsp. vulgaris]	12514	278.439	57437	1164.83	30561	786.641	7156	80.783	17766	274.379	28950	492.758	59289	1133.2	1915	84.9164	2876	42.5921	5125	222.995	74	6e-93	A0A0J8B5C7
						c181949_g13_i5	PREDICTED: photosystem II core complex proteins psbY, chloroplastic [Beta vulgaris subsp. vulgaris]	594	4.65079	1968	14.0444	1735	15.715	1234	4.90198	1201	6.52697	1306	7.8223	1801	12.113	191	2.98032	520	2.70988	214	3.27659	65	4e-44	A0A0J8C1H5
						c181949_g14_i1	PREDICTED: photosystem II core complex proteins psbY, chloroplastic [Beta vulgaris subsp. vulgaris]	1439	51.4138	4993	162.599	4621	190.999	2022	36.6536	3727	92.4286	2763	75.5181	4121	126.48	694	49.416	1337	31.7949	573	40.0352	65	1e-32	A0A0J8C1H5
13	GO:0048038	quinone binding	F	0.000126898	5.35017e-06	c177383_g4_i1	NADH dehydrogenase subunit 4, partial (chloroplast) [Pereskia sacharosa]	1975	122.861	7586	430.128	9795	704.902	2861	90.299	5469	236.148	4036	192.066	9150	488.955	2498	309.692	1625	67.2836	1220	148.415	95	7e-26	H6T8N0
						c178428_g12_i3	ndhJ	2678	146.637	6524	325.6	8325	527.344	4333	120.376	4009	152.37	4522	189.416	7458	350.797	1342	146.445	3569	130.073	919	98.4052	96	1e-07	B2XWK7
						c178566_g18_i1	NADH dehydrogenase, partial (chloroplast) [Nepenthes alata]	3140	77.8572	12703	287.086	8095	232.2	3207	40.3445	4535	78.0504	5145	97.5902	9889	210.631	982	48.5255	1652	27.2638	790	38.3058	100	4e-16	G4WNX2
						c179988_g12_i1	NADH dehydrogenase subunit 1, partial (chloroplast) [Portulaca oleracea]	587	19.5138	1389	42.0866	2306	88.6829	1224	20.6444	1208	27.874	1205	30.6438	2318	66.1939	452	29.9456	1443	31.9285	253	16.4473	84	1e-44	H6T8L0
						c180562_g7_i1	NADH dehydrogenase subunit 4, partial (chloroplast) [Pereskiopsis diguetii]	688	38.0689	1474	74.3389	2394	153.243	934	26.2207	1422	54.6147	1401	59.3022	2687	127.717	539	59.4374	829	30.5312	253	27.376	91	9e-40	H6T8M8
						c182487_g16_i1	NADH dehydrogenase subunit 1, partial (chloroplast) [Mollugo verticillata]	208	8.66896	430	16.3346	569	27.4342	242	5.11724	332	9.60441	218	6.95043	407	14.5713	53	4.4022	243	6.7409	37	3.0156	92	2e-77	H6T8K6
						c190001_g1_i1	NADH dehydrogenase, partial (chloroplast) [Nepenthes alata]	179	31.896	727	118.074	671	138.319	222	20.0702	459	56.7707	247	33.6691	653	99.9531	109	38.7079	82	9.72533	85	29.619	99	1e-46	G4WNX2
14	GO:0015035	protein disulfide oxidoreductase activity	F	0.000896809	4.29802e-05	c167805_g4_i1	thioredoxin [Limonium bicolor]	616	19.4187	1450	41.6624	2192	79.9384	1047	16.7457	1012	22.1436	1295	31.2292	2249	60.9016	566	35.5586	619	12.9879	245	15.1034	69	3e-72	A7LNX7
						c167805_g4_i2	thioredoxin [Limonium bicolor]	347	12.634	875	29.0374	1363	57.4096	599	11.0651	489	12.3581	715	19.9146	1351	42.254	258	18.7207	399	9.66926	129	9.18484	84	1e-60	A7LNX7
						c173809_g2_i3	PREDICTED: thioredoxin-like protein CDSP32, chloroplastic [Beta vulgaris subsp. vulgaris]	288	3.05761	387	3.74488	606	7.44284	540	2.90871	658	4.84892	870	7.06579	1685	15.367	520	11.0023	557	3.93598	181	3.75783	70	3e-120	A0A0J8B648
						c173809_g2_i4	PREDICTED: thioredoxin-like protein CDSP32, chloroplastic [Beta vulgaris subsp. vulgaris]	288	3.07157	386	3.75226	605	7.46448	540	2.92199	656	4.85625	870	7.09805	1684	15.428	520	11.0525	553	3.92555	180	3.75413	70	3e-120	A0A0J8B648
						c173809_g2_i5	PREDICTED: thioredoxin-like protein CDSP32, chloroplastic [Beta vulgaris subsp. vulgaris]	289	3.00155	393	3.72029	606	7.28108	566	2.9825	657	4.73632	873	6.93606	1687	15.0509	521	10.7839	566	3.91265	180	3.65585	70	4e-120	A0A0J8B648
						c173809_g2_i6	PREDICTED: thioredoxin-like protein CDSP32, chloroplastic [Beta vulgaris subsp. vulgaris]	286	3.27893	382	3.99178	603	7.99758	481	2.79787	654	5.20442	864	7.57759	1685	16.5945	518	11.8355	521	3.97567	179	4.01317	70	7e-121	A0A0J8B648
						c173809_g2_i8	PREDICTED: thioredoxin-like protein CDSP32, chloroplastic [Beta vulgaris subsp. vulgaris]	290	3.02538	392	3.72739	605	7.30152	563	2.97994	657	4.75747	874	6.97502	1686	15.1091	521	10.832	560	3.88846	180	3.67218	70	4e-120	A0A0J8B648
15	GO:0006546	glycine catabolic process	P	0.000901496	4.42814e-05	c182451_g1_i1	PREDICTED: glycine dehydrogenase (decarboxylating), mitochondrial [Beta vulgaris subsp. vulgaris]	3273	29.1422	14433	117.131	30310	312.204	12731	57.5117	9721	60.0782	5675	38.654	20943	160.183	6690	118.711	6877	40.7552	1349	23.4886	85	0	A0A0J8B5Q5
						c182451_g1_i2	PREDICTED: glycine dehydrogenase (decarboxylating), mitochondrial [Beta vulgaris subsp. vulgaris]	1300	21.0913	5335	78.8917	11025	206.926	5770	47.4955	4211	47.4213	2322	28.8187	7932	110.546	2538	82.0618	3283	35.4518	669	21.2254	83	0	A0A0J8B5Q5
						c182451_g1_i3	PREDICTED: glycine dehydrogenase (decarboxylating), mitochondrial [Beta vulgaris subsp. vulgaris]	3316	30.2161	14679	121.915	30801	324.686	12948	59.8608	9852	62.3127	5781	40.2975	21223	166.123	6825	123.941	6985	42.364	1386	24.6976	85	0	A0A0J8B5Q5
						c236384_g1_i1	PREDICTED: glycine cleavage system H protein, mitochondrial [Beta vulgaris subsp. vulgaris]	1110	46.4926	5317	202.985	6265	303.57	2340	49.7272	1854	53.9014	2118	67.8639	5736	206.381	958	79.968	1036	28.8821	378	30.9615	78	3e-89	A0A0J8CD32
16	GO:0045454	cell redox homeostasis	P	0.00103589	5.21548e-05	c167805_g4_i1	thioredoxin [Limonium bicolor]	616	19.4187	1450	41.6624	2192	79.9384	1047	16.7457	1012	22.1436	1295	31.2292	2249	60.9016	566	35.5586	619	12.9879	245	15.1034	69	3e-72	A7LNX7
						c167805_g4_i2	thioredoxin [Limonium bicolor]	347	12.634	875	29.0374	1363	57.4096	599	11.0651	489	12.3581	715	19.9146	1351	42.254	258	18.7207	399	9.66926	129	9.18484	84	1e-60	A7LNX7
						c173809_g2_i3	PREDICTED: thioredoxin-like protein CDSP32, chloroplastic [Beta vulgaris subsp. vulgaris]	288	3.05761	387	3.74488	606	7.44284	540	2.90871	658	4.84892	870	7.06579	1685	15.367	520	11.0023	557	3.93598	181	3.75783	70	3e-120	A0A0J8B648
						c173809_g2_i4	PREDICTED: thioredoxin-like protein CDSP32, chloroplastic [Beta vulgaris subsp. vulgaris]	288	3.07157	386	3.75226	605	7.46448	540	2.92199	656	4.85625	870	7.09805	1684	15.428	520	11.0525	553	3.92555	180	3.75413	70	3e-120	A0A0J8B648
						c173809_g2_i5	PREDICTED: thioredoxin-like protein CDSP32, chloroplastic [Beta vulgaris subsp. vulgaris]	289	3.00155	393	3.72029	606	7.28108	566	2.9825	657	4.73632	873	6.93606	1687	15.0509	521	10.7839	566	3.91265	180	3.65585	70	4e-120	A0A0J8B648
						c173809_g2_i6	PREDICTED: thioredoxin-like protein CDSP32, chloroplastic [Beta vulgaris subsp. vulgaris]	286	3.27893	382	3.99178	603	7.99758	481	2.79787	654	5.20442	864	7.57759	1685	16.5945	518	11.8355	521	3.97567	179	4.01317	70	7e-121	A0A0J8B648
						c173809_g2_i8	PREDICTED: thioredoxin-like protein CDSP32, chloroplastic [Beta vulgaris subsp. vulgaris]	290	3.02538	392	3.72739	605	7.30152	563	2.97994	657	4.75747	874	6.97502	1686	15.1091	521	10.832	560	3.88846	180	3.67218	70	4e-120	A0A0J8B648
						c47209_g1_i1	PREDICTED: 5'-adenylylsulfate reductase 1, chloroplastic-like [Beta vulgaris subsp. vulgaris]	263	4.5702	2914	46.1537	1926	38.7179	1697	14.9616	3184	38.4044	585	7.77655	2595	38.7362	926	32.0686	1961	22.6811	495	16.8211	73	0	A0A0J8EME3
17	GO:0019898	extrinsic component of membrane	C	0.00143811	7.3583e-05	c184621_g22_i1	PREDICTED: oxygen-evolving enhancer protein 3, chloroplastic-like [Beta vulgaris subsp. vulgaris]	2045	56.2814	9581	240.336	7629	242.893	5537	77.3148	5843	111.618	4809	101.246	8195	193.741	969	53.1478	2766	50.6677	1335	71.8492	76	3e-96	A0A0J8ELT3
18	GO:0016984	ribulose-bisphosphate carboxylase activity	F	0.00167073	8.61692e-05	c168470_g1_i1	ribulose-1,5-bisphosphate carboxylase/oxygenase large subunit, partial (chloroplast) [Bistorta amplexicaulis]	9257	931.299	48123	4412.74	61157	7117.72	12793	652.992	30817	2151.98	20507	1578.24	59884	5175.23	9821	1969.08	6942	464.848	6769	1331.72	95	9e-07	T1P6U7
19	GO:0016021	integral component of membrane	C	0.00215083	0.000111812	c168924_g1_i1	major chlorophyll a/b binding protein LHCb1.2 [Spinacia oleracea]	75459	1674.55	233105	4714.92	139815	3589.35	101237	1139.83	130352	2007.85	114841	1949.55	220844	4209.9	15999	707.568	43186	637.876	26512	1150.53	93	1e-178	A4F3R3
						c168924_g3_i1	major chlorophyll a/b binding protein LHCb1.4 precursor [Spinacia oleracea]	62938	893.257	283502	3667.39	181837	2985.53	83425	600.726	134691	1326.88	89367	970.269	238494	2907.64	13938	394.233	30562	288.704	22708	630.247	92	3e-160	D2T2F7
						c170716_g2_i1	PREDICTED: sugar carrier protein C [Beta vulgaris subsp. vulgaris]	180	3.70691	542	10.1736	1890	45.0274	713	7.44981	2681	38.3235	254	4.00152	1005	17.7789	423	17.3608	530	7.26478	364	14.6592	81	0	A0A0J8BTP0
						c173161_g1_i1	hypothetical protein BVRB_7g180200 [Beta vulgaris subsp. vulgaris]	267	47.5767	1062	172.482	1792	369.4	461	41.6774	1821	225.228	1199	163.438	3630	555.635	944	335.231	1208	143.271	475	165.518	100	4e-06	A0A0J8BAE8
						c173444_g2_i1	PREDICTED: hippocampus abundant transcript 1 protein-like [Beta vulgaris subsp. vulgaris]	630	11.6813	3109	52.5424	3224	69.1549	1281	12.0509	1186	15.2639	1922	27.2619	3741	59.5854	584	21.5801	817	10.0828	359	13.0171	61	4e-64	A0A0J8BMU0
						c173444_g2_i2	PREDICTED: hippocampus abundant transcript 1 protein-like [Beta vulgaris subsp. vulgaris]	634	12.2469	3113	54.8091	3228	72.135	1302	12.7604	1192	15.9824	1953	28.8596	3752	62.2586	601	23.1367	836	10.7486	363	13.7124	57	7e-164	A0A0J8BMU0
						c173444_g2_i3	PREDICTED: hippocampus abundant transcript 1 protein-like [Beta vulgaris subsp. vulgaris]	572	10.8892	3084	53.5119	3200	70.4734	1174	11.3392	1137	15.0241	1750	25.4853	3579	58.5276	506	19.1973	676	8.56551	341	12.6947	54	1e-95	A0A0J8BMU0
						c176554_g10_i1	Rieske FeS-precursor [Spinacia oleracea]	224	20.4779	726	60.4938	1106	116.968	402	18.6457	523	33.187	426	29.7919	984	77.2738	239	43.5436	219	13.3257	81	14.4807	65	5e-20	P08980
						c176554_g10_i4	Rieske FeS-precursor [Spinacia oleracea]	1282	23.1281	3866	63.5699	5464	114.035	2330	21.3268	2460	30.8047	2484	34.2812	4956	76.804	1118	40.1961	1199	14.3972	428	15.0996	76	4e-110	P08980
						c177383_g2_i1	cytochrome c biogenesis protein, partial (chloroplast) [Anredera baselloides]	30561	328.942	185781	1822.59	142025	1768.45	36286	198.156	69130	516.472	56689	466.769	107670	995.511	13879	297.714	15910	113.98	8651	182.09	79	4e-83	H6T8C2
						c177383_g4_i1	NADH dehydrogenase subunit 4, partial (chloroplast) [Pereskia sacharosa]	1975	122.861	7586	430.128	9795	704.902	2861	90.299	5469	236.148	4036	192.066	9150	488.955	2498	309.692	1625	67.2836	1220	148.415	95	7e-26	H6T8N0
						c177383_g4_i2	cytochrome c biogenesis protein, partial (chloroplast) [Mollugo verticillata]	2018	101.389	7633	349.544	9887	574.659	2951	75.2238	5515	192.329	4108	157.889	9254	399.392	2505	250.823	1673	55.9465	1231	120.947	89	3e-33	H6T8C6
						c177699_g4_i1	hypothetical protein BVRB_7g180200 [Beta vulgaris subsp. vulgaris]	49	5.55414	215	22.2125	390	51.1401	117	6.72858	400	31.4709	190	16.475	677	65.9189	182	41.1133	301	22.7088	98	21.7228	74	1e-32	A0A0J8BAE8
						c177778_g22_i2	hypothetical protein BVRB_013660 [Beta vulgaris subsp. vulgaris]	1377	127.268	2874	242.107	3063	327.496	2131	99.9272	2451	157.237	2953	208.785	3963	314.635	650	119.725	1565	96.2732	443	80.0675	95	2e-05	A0A0J8B517
						c178566_g18_i1	NADH dehydrogenase, partial (chloroplast) [Nepenthes alata]	3140	77.8572	12703	287.086	8095	232.2	3207	40.3445	4535	78.0504	5145	97.5902	9889	210.631	982	48.5255	1652	27.2638	790	38.3058	100	4e-16	G4WNX2
						c178636_g7_i1	PREDICTED: heptahelical transmembrane protein 1 [Beta vulgaris subsp. vulgaris]	132	3.718	294	7.54779	1149	37.4396	559	7.98847	488	9.54077	489	10.5365	797	19.2838	291	16.3349	401	7.51774	148	8.15203	55	2e-125	A0A0J8BN28
						c179722_g7_i2	photosystem I subunit VIII (chloroplast) [Mesembryanthemum crystallinum]	7489	85.5565	15350	159.836	27672	365.717	15648	90.6994	11834	93.8403	13808	120.673	20711	203.25	4957	112.859	10291	78.2518	2934	65.5478	100	4e-14	A0A0G2R8K2
						c179988_g12_i1	NADH dehydrogenase subunit 1, partial (chloroplast) [Portulaca oleracea]	587	19.5138	1389	42.0866	2306	88.6829	1224	20.6444	1208	27.874	1205	30.6438	2318	66.1939	452	29.9456	1443	31.9285	253	16.4473	84	1e-44	H6T8L0
						c180176_g11_i2	PSII 47kDa protein [Silene flos-jovis]	3022	66.9213	7780	157.031	13188	337.851	5199	58.4126	11370	174.767	9658	163.61	18237	346.915	5556	245.201	4492	66.209	3446	149.229	100	2e-18	B0LP75
						c180283_g17_i1	ATP synthase CF0 subunit IV protein (chloroplast) [Plumbago auriculata]	12713	528.278	34160	1293.81	79712	3831.9	24999	527.052	23887	688.977	22321	709.545	54207	1934.95	12374	1024.74	16903	467.504	6369	517.553	90	5e-09	D3WEW6
						c180562_g7_i1	NADH dehydrogenase subunit 4, partial (chloroplast) [Pereskiopsis diguetii]	688	38.0689	1474	74.3389	2394	153.243	934	26.2207	1422	54.6147	1401	59.3022	2687	127.717	539	59.4374	829	30.5312	253	27.376	91	9e-40	H6T8M8
						c181652_g11_i1	chlorophyll a/b binding protein [Amaranthus hypochondriacus]	9367	550.152	38047	2036.76	45354	3081.58	14170	422.249	50962	2077.58	15266	685.897	55395	2794.81	5971	698.906	9367	366.176	9059	1040.47	93	6e-147	Q38713
						c181652_g15_i3	chlorophyll a/b-binding protein, partial [Schiedea spergulina]	5092	145.175	22466	583.802	13440	443.28	9523	137.751	10721	212.162	12500	272.624	25275	619.005	1122	63.7508	2964	56.2456	2841	158.396	73	2e-75	N0DVJ6
						c181949_g13_i5	PREDICTED: photosystem II core complex proteins psbY, chloroplastic [Beta vulgaris subsp. vulgaris]	594	4.65079	1968	14.0444	1735	15.715	1234	4.90198	1201	6.52697	1306	7.8223	1801	12.113	191	2.98032	520	2.70988	214	3.27659	65	4e-44	A0A0J8C1H5
						c181949_g14_i1	PREDICTED: photosystem II core complex proteins psbY, chloroplastic [Beta vulgaris subsp. vulgaris]	1439	51.4138	4993	162.599	4621	190.999	2022	36.6536	3727	92.4286	2763	75.5181	4121	126.48	694	49.416	1337	31.7949	573	40.0352	65	1e-32	A0A0J8C1H5
						c182298_g10_i1	PSII L protein (chloroplast) [Beta vulgaris subsp. vulgaris]	2682	149.385	6525	331.257	9217	593.9	4074	115.129	6171	238.579	7167	305.377	12697	607.504	2750	305.26	3221	119.412	1695	184.623	100	1e-17	A0A023ZQU4
						c182487_g16_i1	NADH dehydrogenase subunit 1, partial (chloroplast) [Mollugo verticillata]	208	8.66896	430	16.3346	569	27.4342	242	5.11724	332	9.60441	218	6.95043	407	14.5713	53	4.4022	243	6.7409	37	3.0156	92	2e-77	H6T8K6
						c183128_g5_i1	cytochrome b6 (chloroplast) [Mesembryanthemum crystallinum]	25211	952.555	83226	2866.13	84912	3711.46	31766	608.946	43419	1138.7	49907	1442.49	85701	2781.54	14570	1097.11	19338	486.316	8902	657.743	86	4e-17	A0A0G2R8L8
						c183211_g17_i5	PSII M-protein (chloroplast) [Spinacia oleracea]	13851	311.65	48360	991.766	59331	1544.34	15069	172.023	26277	410.384	21221	365.261	40341	779.708	8006	358.997	7808	116.932	5044	221.937	100	9e-13	P62112
						c183400_g6_i1	photosystem II reaction center protein I, partial (chloroplast) [Weingartia kargliana]	1895	340.556	5298	867.817	5560	1155.93	3257	296.971	1586	197.839	2898	398.409	3992	616.268	514	184.091	1846	220.81	408	143.386	100	1e-10	H2BBW6
						c184277_g17_i10	chlorophyll-A binding protein P5, partial (chloroplast) [Bougainvillea glabra]	5536	97.4077	12539	201.093	21868	445.125	8422	75.1846	15059	183.917	16605	223.505	29517	446.138	7492	262.715	7282	85.2816	4230	145.548	75	1e-06	G4WP20
						c184778_g8_i1	PSI reaction centre subunit IX (chloroplast) [Silene chalcedonica]	10817	212.167	43939	785.52	56050	1271.81	16111	160.328	26797	364.825	25602	384.145	51035	859.881	8203	320.651	8622	112.56	5263	201.87	100	2e-15	B0LN84
						c184778_g8_i8	PSI reaction centre subunit IX (chloroplast) [Silene chalcedonica]	10816	225.393	43939	834.567	56045	1351.1	16073	169.937	26797	387.604	25601	408.115	51039	913.642	8208	340.879	8588	119.117	5261	214.393	100	2e-15	B0LN84
						c185126_g20_i1	Photosystem II 10 kDa polypeptide, chloroplast precursor [Oxybasis rubra]	1135	71.2387	5546	317.276	5550	402.985	2438	77.6373	1948	84.8668	2385	114.514	4837	260.793	741	92.689	927	38.7264	507	62.2296	87	1e-23	Q1H8R2
						c185434_g6_i2	put. 10 kD phosphoprotein (AA 1-73) [Spinacia oleracea]	3914	390.035	19627	1782.68	26205	3020.94	6145	310.686	12953	895.945	5968	454.949	17553	1502.57	3565	707.997	3389	224.782	2039	397.346	93	4e-11	P05146
						c190001_g1_i1	NADH dehydrogenase, partial (chloroplast) [Nepenthes alata]	179	31.896	727	118.074	671	138.319	222	20.0702	459	56.7707	247	33.6691	653	99.9531	109	38.7079	82	9.72533	85	29.619	99	1e-46	G4WNX2
						c83836_g1_i1	chlorophyll a /b binding protein [Beta vulgaris]	9654	191.228	56638	1022.56	46975	1076.43	15934	160.135	25092	344.992	21012	318.393	43908	747.117	3427	135.285	6317	83.2843	5316	205.92	86	8e-155	Q7XAC6
						c83836_g1_i2	chlorophyll a /b binding protein [Beta vulgaris]	8328	123.533	49667	671.501	41361	709.756	14339	107.914	22761	234.348	18025	204.536	38852	495.057	3091	91.3757	5731	56.5822	4812	139.584	89	2e-18	Q7XAC6
20	GO:0052852	very-long-chain-(S)-2-hydroxy-acid oxidase activity	F	0.00274602	0.000157365	c176858_g17_i3	unnamed protein product [Mesembryanthemum crystallinum]	1387	21.9111	6453	92.915	12978	237.176	3370	27.0106	4157	45.5822	2415	29.1847	7961	108.033	2620	82.4855	1561	16.4134	632	19.5242	93	0	P93260
						c176858_g17_i4	unnamed protein product [Mesembryanthemum crystallinum]	1120	22.2481	5000	90.5276	10099	232.075	2774	27.9574	3110	42.8808	1898	28.8418	6147	104.891	1993	78.8989	1315	17.3863	503	19.5394	93	0	P93260
						c176858_g17_i6	unnamed protein product [Mesembryanthemum crystallinum]	1462	23.8299	6734	100.043	13414	252.935	3500	28.9441	4426	50.0744	2548	31.7707	8198	114.784	2672	86.7963	1615	17.5209	660	21.0372	93	0	P93260
21	GO:0052853	long-chain-(S)-2-hydroxy-long-chain-acid oxidase activity	F	0.00274602	0.000157365	c176858_g17_i3	unnamed protein product [Mesembryanthemum crystallinum]	1387	21.9111	6453	92.915	12978	237.176	3370	27.0106	4157	45.5822	2415	29.1847	7961	108.033	2620	82.4855	1561	16.4134	632	19.5242	93	0	P93260
						c176858_g17_i4	unnamed protein product [Mesembryanthemum crystallinum]	1120	22.2481	5000	90.5276	10099	232.075	2774	27.9574	3110	42.8808	1898	28.8418	6147	104.891	1993	78.8989	1315	17.3863	503	19.5394	93	0	P93260
						c176858_g17_i6	unnamed protein product [Mesembryanthemum crystallinum]	1462	23.8299	6734	100.043	13414	252.935	3500	28.9441	4426	50.0744	2548	31.7707	8198	114.784	2672	86.7963	1615	17.5209	660	21.0372	93	0	P93260
22	GO:0052854	medium-chain-(S)-2-hydroxy-acid oxidase activity	F	0.00274602	0.000157365	c176858_g17_i3	unnamed protein product [Mesembryanthemum crystallinum]	1387	21.9111	6453	92.915	12978	237.176	3370	27.0106	4157	45.5822	2415	29.1847	7961	108.033	2620	82.4855	1561	16.4134	632	19.5242	93	0	P93260
						c176858_g17_i4	unnamed protein product [Mesembryanthemum crystallinum]	1120	22.2481	5000	90.5276	10099	232.075	2774	27.9574	3110	42.8808	1898	28.8418	6147	104.891	1993	78.8989	1315	17.3863	503	19.5394	93	0	P93260
						c176858_g17_i6	unnamed protein product [Mesembryanthemum crystallinum]	1462	23.8299	6734	100.043	13414	252.935	3500	28.9441	4426	50.0744	2548	31.7707	8198	114.784	2672	86.7963	1615	17.5209	660	21.0372	93	0	P93260
23	GO:0045735	nutrient reservoir activity	F	0.00274602	0.000157365	c181169_g1_i1	PREDICTED: auxin-binding protein ABP19a [Beta vulgaris subsp. vulgaris]	13401	259.103	61158	1077.77	32078	717.495	7555	74.1117	19203	257.711	31253	462.252	63654	1057.21	2057	79.261	3070	39.5077	5611	212.151	77	4e-90	A0A0J8B5C7
						c181169_g1_i3	PREDICTED: auxin-binding protein ABP19a [Beta vulgaris subsp. vulgaris]	13358	255.221	60942	1061.28	31970	706.632	7586	73.5367	19142	253.858	31091	454.424	63295	1038.83	2053	78.1724	3088	39.2699	5581	208.524	77	2e-89	A0A0J8B5C7
						c181169_g1_i4	PREDICTED: auxin-binding protein ABP19a [Beta vulgaris subsp. vulgaris]	12514	278.439	57437	1164.83	30561	786.641	7156	80.783	17766	274.379	28950	492.758	59289	1133.2	1915	84.9164	2876	42.5921	5125	222.995	74	6e-93	A0A0J8B5C7
24	GO:0004375	glycine dehydrogenase (decarboxylating) activity	F	0.00274602	0.000157365	c182451_g1_i1	PREDICTED: glycine dehydrogenase (decarboxylating), mitochondrial [Beta vulgaris subsp. vulgaris]	3273	29.1422	14433	117.131	30310	312.204	12731	57.5117	9721	60.0782	5675	38.654	20943	160.183	6690	118.711	6877	40.7552	1349	23.4886	85	0	A0A0J8B5Q5
						c182451_g1_i2	PREDICTED: glycine dehydrogenase (decarboxylating), mitochondrial [Beta vulgaris subsp. vulgaris]	1300	21.0913	5335	78.8917	11025	206.926	5770	47.4955	4211	47.4213	2322	28.8187	7932	110.546	2538	82.0618	3283	35.4518	669	21.2254	83	0	A0A0J8B5Q5
						c182451_g1_i3	PREDICTED: glycine dehydrogenase (decarboxylating), mitochondrial [Beta vulgaris subsp. vulgaris]	3316	30.2161	14679	121.915	30801	324.686	12948	59.8608	9852	62.3127	5781	40.2975	21223	166.123	6825	123.941	6985	42.364	1386	24.6976	85	0	A0A0J8B5Q5
25	GO:0003989	acetyl-CoA carboxylase activity	F	0.00274602	0.000157365	c185055_g5_i3	acetyl-CoA carboxylase beta subunit, partial (chloroplast) [Didierea madagascariensis]	10978	235.059	28651	559.153	32134	795.965	12141	131.894	24982	371.287	17247	282.5	38676	711.369	7288	310.994	7738	110.278	4735	198.263	67	6e-92	H6T892
						c185055_g5_i4	acetyl-CoA carboxylase beta subunit, partial (chloroplast) [Didierea madagascariensis]	10981	147.393	28658	350.605	32155	499.297	12218	83.2054	24965	232.592	17252	177.144	38689	446.089	7291	195.034	7770	69.4166	4742	124.47	66	3e-97	H6T892
						c185055_g5_i5	acetyl-coA carboxylase beta subunit (chloroplast) [Spinacia oleracea]	19294	209.007	32831	324.161	34985	438.427	36049	198.13	38531	289.72	32646	270.533	51963	483.541	11406	246.242	27794	200.4	10117	214.319	69	4e-55	Q9M3L7
26	GO:0009317	acetyl-CoA carboxylase complex	C	0.00274602	0.000157365	c185055_g5_i3	acetyl-CoA carboxylase beta subunit, partial (chloroplast) [Didierea madagascariensis]	10978	235.059	28651	559.153	32134	795.965	12141	131.894	24982	371.287	17247	282.5	38676	711.369	7288	310.994	7738	110.278	4735	198.263	67	6e-92	H6T892
						c185055_g5_i4	acetyl-CoA carboxylase beta subunit, partial (chloroplast) [Didierea madagascariensis]	10981	147.393	28658	350.605	32155	499.297	12218	83.2054	24965	232.592	17252	177.144	38689	446.089	7291	195.034	7770	69.4166	4742	124.47	66	3e-97	H6T892
						c185055_g5_i5	acetyl-coA carboxylase beta subunit (chloroplast) [Spinacia oleracea]	19294	209.007	32831	324.161	34985	438.427	36049	198.13	38531	289.72	32646	270.533	51963	483.541	11406	246.242	27794	200.4	10117	214.319	69	4e-55	Q9M3L7
27	GO:0006006	glucose metabolic process	P	0.0032412	0.000187069	c171012_g1_i1	glyceraldehyde-3 phosphate dehydrogenase [Knorringia sibirica]	667	17.9688	2161	53.062	2933	91.4071	1981	27.0765	2341	43.7746	1347	27.7595	3036	70.2577	525	28.1865	973	17.4467	353	18.5967	55	3e-26	Q06AM6
						c171012_g1_i3	PREDICTED: glyceraldehyde-3-phosphate dehydrogenase B, chloroplastic [Beta vulgaris subsp. vulgaris]	435	11.8401	1143	28.3563	1424	44.8386	1032	14.2516	2178	41.1484	1031	21.4673	2109	49.3109	500	27.1223	606	10.9786	272	14.4779	51	1e-09	A0A0J8D4K0
						c171012_g1_i4	PREDICTED: glyceraldehyde-3-phosphate dehydrogenase B, chloroplastic [Beta vulgaris subsp. vulgaris]	794	24.3722	2704	75.6516	3636	129.114	2167	33.7481	2906	61.9154	1653	38.8149	3751	98.9057	645	39.457	1096	22.392	442	26.5317	91	3e-110	A0A0J8D4K0
						c171012_g1_i5	PREDICTED: glyceraldehyde-3-phosphate dehydrogenase B, chloroplastic [Beta vulgaris subsp. vulgaris]	1971	37.556	6122	106.322	8182	180.355	4703	45.4657	8221	108.729	4662	67.9542	10059	164.645	1907	72.4157	2584	32.7712	1197	44.6021	82	0	A0A0J8D4K0
						c180085_g3_i1	PREDICTED: glyceraldehyde-3-phosphate dehydrogenase A, chloroplastic [Beta vulgaris subsp. vulgaris]	2161	43.5022	8524	156.4	11956	278.431	4347	44.3979	4356	60.8658	4837	74.4876	9414	162.791	2009	80.5983	1786	23.9302	824	32.4379	86	0	A0A0J8BDN5
						c180085_g3_i3	PREDICTED: glyceraldehyde-3-phosphate dehydrogenase A, chloroplastic [Beta vulgaris subsp. vulgaris]	2073	40.2658	8149	144.271	11363	255.332	4234	41.7258	4090	55.1428	4663	69.2874	9058	151.136	1925	74.5174	1739	22.4825	783	29.7418	86	0	A0A0J8BDN5
						c182298_g3_i1	glucose-6-phosphate isomerase, partial [Tetragonia tetragonioides]	23499	422.849	68338	1120.82	75650	1574.78	31900	291.235	48480	605.519	43188	594.499	81473	1259.36	12242	439.014	20641	247.215	8975	315.82	84	2e-27	H9BFL2
28	GO:0008137	NADH dehydrogenase (ubiquinone) activity	F	0.00342161	0.000201683	c164182_g3_i1	NADH dehydrogenase subunit I, partial (chloroplast) [Portulacaria afra]	266	13.8099	715	33.834	1539	92.4325	486	12.8016	733	26.4145	837	33.242	1864	83.1296	703	72.7369	527	18.2108	231	23.4526	64	5e-13	H2BBK0
						c177383_g4_i1	NADH dehydrogenase subunit 4, partial (chloroplast) [Pereskia sacharosa]	1975	122.861	7586	430.128	9795	704.902	2861	90.299	5469	236.148	4036	192.066	9150	488.955	2498	309.692	1625	67.2836	1220	148.415	95	7e-26	H6T8N0
						c178428_g12_i3	ndhJ	2678	146.637	6524	325.6	8325	527.344	4333	120.376	4009	152.37	4522	189.416	7458	350.797	1342	146.445	3569	130.073	919	98.4052	96	1e-07	B2XWK7
						c178566_g18_i1	NADH dehydrogenase, partial (chloroplast) [Nepenthes alata]	3140	77.8572	12703	287.086	8095	232.2	3207	40.3445	4535	78.0504	5145	97.5902	9889	210.631	982	48.5255	1652	27.2638	790	38.3058	100	4e-16	G4WNX2
						c180562_g7_i1	NADH dehydrogenase subunit 4, partial (chloroplast) [Pereskiopsis diguetii]	688	38.0689	1474	74.3389	2394	153.243	934	26.2207	1422	54.6147	1401	59.3022	2687	127.717	539	59.4374	829	30.5312	253	27.376	91	9e-40	H6T8M8
						c181380_g22_i1	NADH-plastoquinone oxidoreductase subunit 6 (chloroplast) [Mesembryanthemum crystallinum]	640	14.4465	1912	39.3375	2752	71.8632	1396	15.9876	1202	18.8328	1499	25.8842	3162	61.3118	739	33.2442	966	14.5133	357	15.7587	92	2e-64	A0A0G2R7Z3
						c181380_g8_i1	NADH dehydrogenase subunit I, partial (chloroplast) [Maihuenia poeppigii]	2331	139.24	7397	402.731	10114	698.91	5204	157.716	5479	227.171	5366	245.202	11241	576.803	2205	262.495	3997	158.915	1211	141.461	100	2e-06	H2BBJ7
						c190001_g1_i1	NADH dehydrogenase, partial (chloroplast) [Nepenthes alata]	179	31.896	727	118.074	671	138.319	222	20.0702	459	56.7707	247	33.6691	653	99.9531	109	38.7079	82	9.72533	85	29.619	99	1e-46	G4WNX2
29	GO:0045158	electron transporter, transferring electrons within cytochrome b6/f complex of photosystem II activity	F	0.00632851	0.000383389	c176554_g10_i1	Rieske FeS-precursor [Spinacia oleracea]	224	20.4779	726	60.4938	1106	116.968	402	18.6457	523	33.187	426	29.7919	984	77.2738	239	43.5436	219	13.3257	81	14.4807	65	5e-20	P08980
						c176554_g10_i4	Rieske FeS-precursor [Spinacia oleracea]	1282	23.1281	3866	63.5699	5464	114.035	2330	21.3268	2460	30.8047	2484	34.2812	4956	76.804	1118	40.1961	1199	14.3972	428	15.0996	76	4e-110	P08980
						c183128_g5_i1	cytochrome b6 (chloroplast) [Mesembryanthemum crystallinum]	25211	952.555	83226	2866.13	84912	3711.46	31766	608.946	43419	1138.7	49907	1442.49	85701	2781.54	14570	1097.11	19338	486.316	8902	657.743	86	4e-17	A0A0G2R8L8
30	GO:0019253	reductive pentose-phosphate cycle	P	0.0115543	0.000747272	c166340_g5_i1	phosphoribulokinase [Mesembryanthemum crystallinum]	1169	27.3413	2100	44.7674	2600	70.3485	3005	35.6588	1423	23.1014	4335	77.5615	6953	139.694	1519	70.8032	1368	21.296	500	22.8688	85	0	P27774
						c166340_g5_i2	phosphoribulokinase [Mesembryanthemum crystallinum]	563	19.3429	993	31.0957	1103	43.8394	1482	25.8332	924	22.0351	2404	63.1829	3727	109.995	992	67.9227	615	14.0636	332	22.3059	81	1e-108	P27774
31	GO:0016857	racemase and epimerase activity, acting on carbohydrates and derivatives	F	0.0115543	0.000747272	c166830_g1_i1	PREDICTED: ribulose-phosphate 3-epimerase, chloroplastic [Beta vulgaris subsp. vulgaris]	832	23.545	2050	52.877	2802	91.7319	2542	36.4979	1397	27.4411	1895	41.0239	3284	79.8324	571	32.2034	1157	21.793	334	18.4838	88	1e-169	A0A0J8CF54
						c166830_g1_i2	PREDICTED: ribulose-phosphate 3-epimerase, chloroplastic [Beta vulgaris subsp. vulgaris]	742	16.8757	1876	38.8891	2650	69.7236	2290	26.4247	1368	21.596	1723	29.9775	3039	59.373	554	25.1106	1085	16.4246	326	14.4992	88	9e-168	A0A0J8CF54
						c176743_g11_i2	hypothetical protein BVRB_2g039810 [Beta vulgaris subsp. vulgaris]	2245	28.1229	10001	114.189	9140	132.454	4408	28.0157	7111	61.8305	4540	43.5062	7598	81.7604	1434	35.7999	1802	15.0247	1293	31.6746	71	5e-80	A0A0J8FN75
32	GO:0004614	phosphoglucomutase activity	F	0.0115543	0.000747272	c177688_g2_i2	phosphoglucomutase [Spinacia oleracea]	40	0.832729	3	0.0569249	215	5.17795	33	0.348557	16	0.231202	45	0.716651	142	2.5394	230	9.54248	58	0.803672	0	0	61	4e-33	Q43156
						c177688_g2_i3	phosphoglucomutase [Spinacia oleracea]	46	0.955274	5	0.0946405	208	4.997	36	0.379305	20	0.288289	50	0.794313	143	2.55097	241	9.97417	72	0.995199	2	0.0812211	69	1e-87	Q43156
						c177688_g2_i7	phosphoglucomutase [Spinacia oleracea]	37	0.921774	3	0.068121	212	6.1099	31	0.391833	16	0.276676	42	0.80043	135	2.88906	235	11.6676	54	0.895414	0	0	68	9e-91	Q43156
33	GO:0003735	structural constituent of ribosome	F	0.0120161	0.000782052	c164472_g2_i2	50S ribosomal protein L33, partial (chloroplast) [Mollugo verticillata]	456	12.5993	1860	46.8414	3464	110.722	747	10.4717	975	18.6988	962	20.3333	2742	65.08	1104	60.791	360	6.62049	246	13.2918	77	7e-05	H6T9E3
						c166254_g2_i1	ribosomal protein S4 [Beta vulgaris subsp. vulgaris]	1183	133.374	3051	313.52	2246	292.935	1184	67.7259	1414	110.653	1475	127.212	2428	235.144	396	88.9756	743	55.7548	277	61.071	89	4e-19	A0A023ZR97
						c171420_g2_i1	PREDICTED: 50S ribosomal protein L27, chloroplastic [Beta vulgaris subsp. vulgaris]	226	20.3076	694	56.8389	434	45.1144	449	20.4697	357	22.2662	468	32.1697	728	56.1928	95	17.0123	214	12.7988	78	13.7061	76	1e-32	A0A0J8C6B5
						c171420_g2_i2	PREDICTED: 50S ribosomal protein L27, chloroplastic [Beta vulgaris subsp. vulgaris]	222	25.8607	676	71.7747	414	55.791	425	25.1185	348	28.1382	450	40.1007	710	71.047	94	21.8225	199	15.4294	75	17.0851	76	4e-33	A0A0J8C6B5
						c171420_g2_i4	PREDICTED: 50S ribosomal protein L27, chloroplastic [Beta vulgaris subsp. vulgaris]	229	24.2572	719	69.4177	428	52.4474	443	23.8081	372	27.3512	468	37.9229	743	67.6072	97	20.477	206	14.5238	77	15.9501	76	6e-33	A0A0J8C6B5
						c178006_g8_i1	rps18	1468	142.572	4527	400.733	4878	548.056	2361	116.337	2913	196.37	3138	233.137	5773	481.624	726	140.518	1489	96.2519	494	93.8216	79	5e-12	B2XWM7
						c179010_g4_i2	ribosomal protein S12 (chloroplast) [Fagopyrum tataricum]	3067	324.06	7267	699.849	5573	681.203	5521	295.969	5509	404.03	3346	270.452	4838	439.114	1370	288.484	3653	256.903	1773	366.344	100	6e-27	A0A0F6NZT1
						c184073_g2_i1	PREDICTED: 60S ribosomal protein L34 [Beta vulgaris subsp. vulgaris]	24759	503.231	52968	981.262	43201	1015.79	35626	367.382	87125	1229.15	23601	366.958	31054	542.191	13928	564.174	14765	199.745	14605	580.504	96	7e-27	A0A0J8BGP5
						c184073_g2_i3	PREDICTED: 60S ribosomal protein L34 [Beta vulgaris subsp. vulgaris]	24751	776.174	52976	1514.2	43212	1567.64	35433	563.755	87117	1896.26	23586	565.812	31040	836.157	13923	870.139	14677	306.345	14603	895.524	96	8e-28	A0A0J8BGP5
						c184145_g18_i1	30S ribosomal protein S14 [Anredera baselloides]	6977	277.58	22910	830.773	23850	1097.7	5200	104.964	14766	407.766	7175	218.37	19824	677.503	4011	318.026	3634	96.2304	3102	241.341	89	2e-27	H2BCB4
						c184778_g8_i3	ribosomal protein L33 (chloroplast) [Mesembryanthemum crystallinum]	18175	280.584	71329	1003.67	86122	1538.08	23437	183.572	41612	445.898	38716	457.225	80099	1062.22	12236	376.458	12526	128.709	7712	232.822	95	4e-35	A0A0G2R7W7
34	GO:1901566	organonitrogen compound biosynthetic process	P	0.0127251	0.000833411	c164472_g2_i2	50S ribosomal protein L33, partial (chloroplast) [Mollugo verticillata]	456	12.5993	1860	46.8414	3464	110.722	747	10.4717	975	18.6988	962	20.3333	2742	65.08	1104	60.791	360	6.62049	246	13.2918	77	7e-05	H6T9E3
						c166254_g2_i1	ribosomal protein S4 [Beta vulgaris subsp. vulgaris]	1183	133.374	3051	313.52	2246	292.935	1184	67.7259	1414	110.653	1475	127.212	2428	235.144	396	88.9756	743	55.7548	277	61.071	89	4e-19	A0A023ZR97
						c168470_g2_i1	ATP synthase CF1 beta subunit (chloroplast) [Rumex acetosa]	6791	421.833	15918	901.222	20349	1462.26	11242	354.296	8961	386.359	12668	601.958	22081	1178.22	3006	372.122	7020	290.236	1850	224.723	94	1e-13	S5FXJ8
						c170933_g1_i1	PREDICTED: magnesium-chelatase subunit ChlH, chloroplastic [Beta vulgaris subsp. vulgaris]	2317	38.9901	5951	91.2758	7514	146.277	6104	52.1147	4036	47.1421	2403	30.9339	6508	94.0754	664	22.2683	3860	43.2338	543	17.8689	88	0	A0A0J8CSX3
						c170933_g1_i2	PREDICTED: magnesium-chelatase subunit ChlH, chloroplastic [Beta vulgaris subsp. vulgaris]	5772	47.538	13299	99.8321	17221	164.077	15991	66.82	10650	60.8825	6503	40.9713	16659	117.859	1773	29.1013	10611	58.1672	1384	22.2905	88	0	A0A0J8CSX3
						c171420_g2_i1	PREDICTED: 50S ribosomal protein L27, chloroplastic [Beta vulgaris subsp. vulgaris]	226	20.3076	694	56.8389	434	45.1144	449	20.4697	357	22.2662	468	32.1697	728	56.1928	95	17.0123	214	12.7988	78	13.7061	76	1e-32	A0A0J8C6B5
						c171420_g2_i2	PREDICTED: 50S ribosomal protein L27, chloroplastic [Beta vulgaris subsp. vulgaris]	222	25.8607	676	71.7747	414	55.791	425	25.1185	348	28.1382	450	40.1007	710	71.047	94	21.8225	199	15.4294	75	17.0851	76	4e-33	A0A0J8C6B5
						c171420_g2_i4	PREDICTED: 50S ribosomal protein L27, chloroplastic [Beta vulgaris subsp. vulgaris]	229	24.2572	719	69.4177	428	52.4474	443	23.8081	372	27.3512	468	37.9229	743	67.6072	97	20.477	206	14.5238	77	15.9501	76	6e-33	A0A0J8C6B5
						c178006_g8_i1	rps18	1468	142.572	4527	400.733	4878	548.056	2361	116.337	2913	196.37	3138	233.137	5773	481.624	726	140.518	1489	96.2519	494	93.8216	79	5e-12	B2XWM7
						c179010_g4_i2	ribosomal protein S12 (chloroplast) [Fagopyrum tataricum]	3067	324.06	7267	699.849	5573	681.203	5521	295.969	5509	404.03	3346	270.452	4838	439.114	1370	288.484	3653	256.903	1773	366.344	100	6e-27	A0A0F6NZT1
						c180283_g17_i1	ATP synthase CF0 subunit IV protein (chloroplast) [Plumbago auriculata]	12713	528.278	34160	1293.81	79712	3831.9	24999	527.052	23887	688.977	22321	709.545	54207	1934.95	12374	1024.74	16903	467.504	6369	517.553	90	5e-09	D3WEW6
						c180368_g4_i5	cytosolic glutamine synthetase, partial [Mesembryanthemum crystallinum]	4360	85.3983	10623	189.648	26410	598.422	17075	169.684	15627	212.455	9385	140.621	19895	334.739	7349	286.867	10567	137.76	2985	114.334	88	0	Q9XFJ2
						c181055_g4_i2	ATP synthase CF1 epsilon subunit protein (chloroplast) [Plumbago auriculata]	4455	510.478	13608	1421.22	16594	2199.66	6526	379.396	9611	764.41	9496	832.379	16661	1639.95	2799	639.177	3747	285.772	1654	370.624	83	8e-07	D3WEW3
						c183409_g9_i2	cytoplasmic cysteine synthase [Spinacia oleracea]	570	16.2289	1560	40.4833	3333	109.781	1642	23.7194	2846	56.2442	1457	31.7341	2845	69.582	786	44.5992	1230	23.3092	733	40.8119	85	0	B5U9U9
						c183409_g9_i3	cytoplasmic cysteine synthase [Spinacia oleracea]	601	16.8717	1675	42.8583	3653	118.634	1757	25.0249	3097	60.3466	1547	33.2219	3021	72.8507	847	47.3867	1325	24.7575	791	43.4239	85	0	B5U9U9
						c184073_g2_i1	PREDICTED: 60S ribosomal protein L34 [Beta vulgaris subsp. vulgaris]	24759	503.231	52968	981.262	43201	1015.79	35626	367.382	87125	1229.15	23601	366.958	31054	542.191	13928	564.174	14765	199.745	14605	580.504	96	7e-27	A0A0J8BGP5
						c184073_g2_i3	PREDICTED: 60S ribosomal protein L34 [Beta vulgaris subsp. vulgaris]	24751	776.174	52976	1514.2	43212	1567.64	35433	563.755	87117	1896.26	23586	565.812	31040	836.157	13923	870.139	14677	306.345	14603	895.524	96	8e-28	A0A0J8BGP5
						c184145_g18_i1	30S ribosomal protein S14 [Anredera baselloides]	6977	277.58	22910	830.773	23850	1097.7	5200	104.964	14766	407.766	7175	218.37	19824	677.503	4011	318.026	3634	96.2304	3102	241.341	89	2e-27	H2BCB4
						c184778_g8_i3	ribosomal protein L33 (chloroplast) [Mesembryanthemum crystallinum]	18175	280.584	71329	1003.67	86122	1538.08	23437	183.572	41612	445.898	38716	457.225	80099	1062.22	12236	376.458	12526	128.709	7712	232.822	95	4e-35	A0A0G2R7W7
						c185055_g5_i5	acetyl-coA carboxylase beta subunit (chloroplast) [Spinacia oleracea]	19294	209.007	32831	324.161	34985	438.427	36049	198.13	38531	289.72	32646	270.533	51963	483.541	11406	246.242	27794	200.4	10117	214.319	69	4e-55	Q9M3L7
						c194041_g1_i1	PREDICTED: ATP synthase delta chain, chloroplastic [Beta vulgaris subsp. vulgaris]	1188	23.8923	4103	75.2107	5258	122.331	1966	20.0605	1868	26.0763	2237	34.4159	4358	75.2884	784	31.4229	982	13.145	444	17.462	64	2e-87	A0A0J8C5Q9
						c234313_g1_i1	PREDICTED: ATP synthase gamma chain, chloroplastic [Beta vulgaris subsp. vulgaris]	462	10.3729	1763	36.0783	2097	54.4668	1067	12.1545	1131	17.6258	1387	23.8224	2205	42.5271	485	21.7014	463	6.91904	159	6.98109	86	0	A0A0J8BVZ7
						c286604_g1_i1	PREDICTED: uncharacterized protein LOC104891716 [Beta vulgaris subsp. vulgaris]	295	12.1504	799	29.9953	850	40.5008	687	14.3563	545	15.581	706	22.2446	866	30.6399	134	10.9993	344	9.43051	143	11.5179	67	6e-70	A0A0J8CL55
35	GO:0005840	ribosome	C	0.0157739	0.00107652	c164472_g2_i2	50S ribosomal protein L33, partial (chloroplast) [Mollugo verticillata]	456	12.5993	1860	46.8414	3464	110.722	747	10.4717	975	18.6988	962	20.3333	2742	65.08	1104	60.791	360	6.62049	246	13.2918	77	7e-05	H6T9E3
						c166254_g2_i1	ribosomal protein S4 [Beta vulgaris subsp. vulgaris]	1183	133.374	3051	313.52	2246	292.935	1184	67.7259	1414	110.653	1475	127.212	2428	235.144	396	88.9756	743	55.7548	277	61.071	89	4e-19	A0A023ZR97
						c171420_g2_i1	PREDICTED: 50S ribosomal protein L27, chloroplastic [Beta vulgaris subsp. vulgaris]	226	20.3076	694	56.8389	434	45.1144	449	20.4697	357	22.2662	468	32.1697	728	56.1928	95	17.0123	214	12.7988	78	13.7061	76	1e-32	A0A0J8C6B5
						c171420_g2_i2	PREDICTED: 50S ribosomal protein L27, chloroplastic [Beta vulgaris subsp. vulgaris]	222	25.8607	676	71.7747	414	55.791	425	25.1185	348	28.1382	450	40.1007	710	71.047	94	21.8225	199	15.4294	75	17.0851	76	4e-33	A0A0J8C6B5
						c171420_g2_i4	PREDICTED: 50S ribosomal protein L27, chloroplastic [Beta vulgaris subsp. vulgaris]	229	24.2572	719	69.4177	428	52.4474	443	23.8081	372	27.3512	468	37.9229	743	67.6072	97	20.477	206	14.5238	77	15.9501	76	6e-33	A0A0J8C6B5
						c178006_g8_i1	rps18	1468	142.572	4527	400.733	4878	548.056	2361	116.337	2913	196.37	3138	233.137	5773	481.624	726	140.518	1489	96.2519	494	93.8216	79	5e-12	B2XWM7
						c179010_g4_i2	ribosomal protein S12 (chloroplast) [Fagopyrum tataricum]	3067	324.06	7267	699.849	5573	681.203	5521	295.969	5509	404.03	3346	270.452	4838	439.114	1370	288.484	3653	256.903	1773	366.344	100	6e-27	A0A0F6NZT1
						c184073_g2_i1	PREDICTED: 60S ribosomal protein L34 [Beta vulgaris subsp. vulgaris]	24759	503.231	52968	981.262	43201	1015.79	35626	367.382	87125	1229.15	23601	366.958	31054	542.191	13928	564.174	14765	199.745	14605	580.504	96	7e-27	A0A0J8BGP5
						c184073_g2_i3	PREDICTED: 60S ribosomal protein L34 [Beta vulgaris subsp. vulgaris]	24751	776.174	52976	1514.2	43212	1567.64	35433	563.755	87117	1896.26	23586	565.812	31040	836.157	13923	870.139	14677	306.345	14603	895.524	96	8e-28	A0A0J8BGP5
						c184145_g18_i1	30S ribosomal protein S14 [Anredera baselloides]	6977	277.58	22910	830.773	23850	1097.7	5200	104.964	14766	407.766	7175	218.37	19824	677.503	4011	318.026	3634	96.2304	3102	241.341	89	2e-27	H2BCB4
						c184778_g8_i3	ribosomal protein L33 (chloroplast) [Mesembryanthemum crystallinum]	18175	280.584	71329	1003.67	86122	1538.08	23437	183.572	41612	445.898	38716	457.225	80099	1062.22	12236	376.458	12526	128.709	7712	232.822	95	4e-35	A0A0G2R7W7
36	GO:0009688	abscisic acid biosynthetic process	P	0.0157739	0.00118159	c177208_g3_i1	PREDICTED: zeaxanthin epoxidase, chloroplastic [Beta vulgaris subsp. vulgaris]	279	2.62184	566	4.84792	722	7.84901	764	3.6426	599	3.90713	642	4.61518	1086	8.76661	269	5.03783	740	4.62851	154	2.83003	74	0	A0A0J8B447
						c177208_g3_i4	PREDICTED: zeaxanthin epoxidase, chloroplastic [Beta vulgaris subsp. vulgaris]	282	3.0423	576	5.66386	745	9.29791	727	3.97928	623	4.6652	654	5.39737	1105	10.2404	270	5.80506	726	5.21311	153	3.22785	73	0	A0A0J8B447
37	GO:0009773	photosynthetic electron transport in photosystem I	P	0.0157739	0.00118159	c164471_g2_i1	photosystem I iron sulfur center [Anredera baselloides]	8900	693.093	30676	2177.39	52650	4743.24	15346	606.336	20400	1102.71	19407	1156.14	45056	3014.07	10035	1557.43	10273	532.483	4769	726.269	95	2e-32	H2BBP5
						c164471_g2_i2	photosystem I iron sulfur center [Anredera baselloides]	8902	698.422	30664	2192.78	52648	4778.46	15346	610.86	20404	1111.15	19406	1164.71	45049	3036.09	10042	1570.15	10270	536.3	4769	731.689	92	3e-27	H2BBP5
38	GO:0009540	zeaxanthin epoxidase [overall] activity	F	0.0157739	0.00118159	c177208_g3_i1	PREDICTED: zeaxanthin epoxidase, chloroplastic [Beta vulgaris subsp. vulgaris]	279	2.62184	566	4.84792	722	7.84901	764	3.6426	599	3.90713	642	4.61518	1086	8.76661	269	5.03783	740	4.62851	154	2.83003	74	0	A0A0J8B447
						c177208_g3_i4	PREDICTED: zeaxanthin epoxidase, chloroplastic [Beta vulgaris subsp. vulgaris]	282	3.0423	576	5.66386	745	9.29791	727	3.97928	623	4.6652	654	5.39737	1105	10.2404	270	5.80506	726	5.21311	153	3.22785	73	0	A0A0J8B447
39	GO:0009496	plastoquinol--plastocyanin reductase activity	F	0.0157739	0.00118159	c176554_g10_i1	Rieske FeS-precursor [Spinacia oleracea]	224	20.4779	726	60.4938	1106	116.968	402	18.6457	523	33.187	426	29.7919	984	77.2738	239	43.5436	219	13.3257	81	14.4807	65	5e-20	P08980
						c176554_g10_i4	Rieske FeS-precursor [Spinacia oleracea]	1282	23.1281	3866	63.5699	5464	114.035	2330	21.3268	2460	30.8047	2484	34.2812	4956	76.804	1118	40.1961	1199	14.3972	428	15.0996	76	4e-110	P08980
40	GO:0008974	phosphoribulokinase activity	F	0.0157739	0.00118159	c166340_g5_i1	phosphoribulokinase [Mesembryanthemum crystallinum]	1169	27.3413	2100	44.7674	2600	70.3485	3005	35.6588	1423	23.1014	4335	77.5615	6953	139.694	1519	70.8032	1368	21.296	500	22.8688	85	0	P27774
						c166340_g5_i2	phosphoribulokinase [Mesembryanthemum crystallinum]	563	19.3429	993	31.0957	1103	43.8394	1482	25.8332	924	22.0351	2404	63.1829	3727	109.995	992	67.9227	615	14.0636	332	22.3059	81	1e-108	P27774
41	GO:0046933	proton-transporting ATP synthase activity, rotational mechanism	F	0.0220768	0.00168987	c168470_g2_i1	ATP synthase CF1 beta subunit (chloroplast) [Rumex acetosa]	6791	421.833	15918	901.222	20349	1462.26	11242	354.296	8961	386.359	12668	601.958	22081	1178.22	3006	372.122	7020	290.236	1850	224.723	94	1e-13	S5FXJ8
						c180283_g17_i1	ATP synthase CF0 subunit IV protein (chloroplast) [Plumbago auriculata]	12713	528.278	34160	1293.81	79712	3831.9	24999	527.052	23887	688.977	22321	709.545	54207	1934.95	12374	1024.74	16903	467.504	6369	517.553	90	5e-09	D3WEW6
						c181055_g4_i2	ATP synthase CF1 epsilon subunit protein (chloroplast) [Plumbago auriculata]	4455	510.478	13608	1421.22	16594	2199.66	6526	379.396	9611	764.41	9496	832.379	16661	1639.95	2799	639.177	3747	285.772	1654	370.624	83	8e-07	D3WEW3
						c194041_g1_i1	PREDICTED: ATP synthase delta chain, chloroplastic [Beta vulgaris subsp. vulgaris]	1188	23.8923	4103	75.2107	5258	122.331	1966	20.0605	1868	26.0763	2237	34.4159	4358	75.2884	784	31.4229	982	13.145	444	17.462	64	2e-87	A0A0J8C5Q9
						c234313_g1_i1	PREDICTED: ATP synthase gamma chain, chloroplastic [Beta vulgaris subsp. vulgaris]	462	10.3729	1763	36.0783	2097	54.4668	1067	12.1545	1131	17.6258	1387	23.8224	2205	42.5271	485	21.7014	463	6.91904	159	6.98109	86	0	A0A0J8BVZ7
42	GO:0008033	tRNA processing	P	0.0234082	0.00180137	c179126_g1_i2	maturase K [Nepenthes pervillei]	1551	7.30882	4923	21.1447	3228	17.5973	3658	8.74572	1718	5.61936	1844	6.64734	3572	14.4593	375	3.52173	2508	7.8663	504	4.64446	94	1e-22	Q9MSF3
						c179126_g1_i4	maturase [Nepenthes vieillardii]	1457	30.4982	4912	93.7153	3216	77.8766	3336	35.4289	1691	24.569	1716	27.4779	3495	62.8438	359	14.9761	2113	29.4389	493	20.1804	96	3e-37	Q76GS1
						c179126_g1_i5	maturase [Nepenthes vieillardii]	1587	24.6994	4956	70.3037	3262	58.7313	3664	28.9322	1753	18.9374	1874	22.3116	3614	48.3167	391	12.1276	2365	24.499	512	15.5829	92	1e-24	Q76GS1
						c181602_g16_i1	maturase K (chloroplast) [Nepenthes khasiana]	72439	2105.23	231518	6132.65	328537	11045.5	108842	1604.87	164013	3308.52	117538	2613.1	224515	5604.95	102988	5964.89	61585	1191.27	34691	1971.57	97	8e-141	Q95GT6
43	GO:0008380	RNA splicing	P	0.0256906	0.00198752	c179126_g1_i4	maturase [Nepenthes vieillardii]	1457	30.4982	4912	93.7153	3216	77.8766	3336	35.4289	1691	24.569	1716	27.4779	3495	62.8438	359	14.9761	2113	29.4389	493	20.1804	96	3e-37	Q76GS1
						c179126_g1_i5	maturase [Nepenthes vieillardii]	1587	24.6994	4956	70.3037	3262	58.7313	3664	28.9322	1753	18.9374	1874	22.3116	3614	48.3167	391	12.1276	2365	24.499	512	15.5829	92	1e-24	Q76GS1
						c181602_g16_i1	maturase K (chloroplast) [Nepenthes khasiana]	72439	2105.23	231518	6132.65	328537	11045.5	108842	1604.87	164013	3308.52	117538	2613.1	224515	5604.95	102988	5964.89	61585	1191.27	34691	1971.57	97	8e-141	Q95GT6
44	GO:0051536	iron-sulfur cluster binding	F	0.0279487	0.0021851	c164182_g3_i1	NADH dehydrogenase subunit I, partial (chloroplast) [Portulacaria afra]	266	13.8099	715	33.834	1539	92.4325	486	12.8016	733	26.4145	837	33.242	1864	83.1296	703	72.7369	527	18.2108	231	23.4526	64	5e-13	H2BBK0
						c164471_g2_i1	photosystem I iron sulfur center [Anredera baselloides]	8900	693.093	30676	2177.39	52650	4743.24	15346	606.336	20400	1102.71	19407	1156.14	45056	3014.07	10035	1557.43	10273	532.483	4769	726.269	95	2e-32	H2BBP5
						c164471_g2_i2	photosystem I iron sulfur center [Anredera baselloides]	8902	698.422	30664	2192.78	52648	4778.46	15346	610.86	20404	1111.15	19406	1164.71	45049	3036.09	10042	1570.15	10270	536.3	4769	731.689	92	3e-27	H2BBP5
						c176554_g10_i1	Rieske FeS-precursor [Spinacia oleracea]	224	20.4779	726	60.4938	1106	116.968	402	18.6457	523	33.187	426	29.7919	984	77.2738	239	43.5436	219	13.3257	81	14.4807	65	5e-20	P08980
						c176554_g10_i4	Rieske FeS-precursor [Spinacia oleracea]	1282	23.1281	3866	63.5699	5464	114.035	2330	21.3268	2460	30.8047	2484	34.2812	4956	76.804	1118	40.1961	1199	14.3972	428	15.0996	76	4e-110	P08980
						c181380_g8_i1	NADH dehydrogenase subunit I, partial (chloroplast) [Maihuenia poeppigii]	2331	139.24	7397	402.731	10114	698.91	5204	157.716	5479	227.171	5366	245.202	11241	576.803	2205	262.495	3997	158.915	1211	141.461	100	2e-06	H2BBJ7
						c85235_g1_i1	PREDICTED: ferredoxin-thioredoxin reductase, variable chain, chloroplastic-like [Beta vulgaris subsp. vulgaris]	432	5.5168	1456	16.9473	1492	22.0418	885	5.73407	512	4.53839	835	8.1572	1299	14.2499	196	4.98826	443	3.76543	142	3.54618	52	1e-23	A0A0J8FW73
45	GO:0050661	NADP binding	F	0.0286594	0.0022524	c171012_g1_i1	glyceraldehyde-3 phosphate dehydrogenase [Knorringia sibirica]	667	17.9688	2161	53.062	2933	91.4071	1981	27.0765	2341	43.7746	1347	27.7595	3036	70.2577	525	28.1865	973	17.4467	353	18.5967	55	3e-26	Q06AM6
						c171012_g1_i3	PREDICTED: glyceraldehyde-3-phosphate dehydrogenase B, chloroplastic [Beta vulgaris subsp. vulgaris]	435	11.8401	1143	28.3563	1424	44.8386	1032	14.2516	2178	41.1484	1031	21.4673	2109	49.3109	500	27.1223	606	10.9786	272	14.4779	51	1e-09	A0A0J8D4K0
						c171012_g1_i4	PREDICTED: glyceraldehyde-3-phosphate dehydrogenase B, chloroplastic [Beta vulgaris subsp. vulgaris]	794	24.3722	2704	75.6516	3636	129.114	2167	33.7481	2906	61.9154	1653	38.8149	3751	98.9057	645	39.457	1096	22.392	442	26.5317	91	3e-110	A0A0J8D4K0
						c171012_g1_i5	PREDICTED: glyceraldehyde-3-phosphate dehydrogenase B, chloroplastic [Beta vulgaris subsp. vulgaris]	1971	37.556	6122	106.322	8182	180.355	4703	45.4657	8221	108.729	4662	67.9542	10059	164.645	1907	72.4157	2584	32.7712	1197	44.6021	82	0	A0A0J8D4K0
						c180085_g3_i1	PREDICTED: glyceraldehyde-3-phosphate dehydrogenase A, chloroplastic [Beta vulgaris subsp. vulgaris]	2161	43.5022	8524	156.4	11956	278.431	4347	44.3979	4356	60.8658	4837	74.4876	9414	162.791	2009	80.5983	1786	23.9302	824	32.4379	86	0	A0A0J8BDN5
						c180085_g3_i3	PREDICTED: glyceraldehyde-3-phosphate dehydrogenase A, chloroplastic [Beta vulgaris subsp. vulgaris]	2073	40.2658	8149	144.271	11363	255.332	4234	41.7258	4090	55.1428	4663	69.2874	9058	151.136	1925	74.5174	1739	22.4825	783	29.7418	86	0	A0A0J8BDN5
46	GO:0051287	NAD binding	F	0.0295107	0.00234346	c171012_g1_i1	glyceraldehyde-3 phosphate dehydrogenase [Knorringia sibirica]	667	17.9688	2161	53.062	2933	91.4071	1981	27.0765	2341	43.7746	1347	27.7595	3036	70.2577	525	28.1865	973	17.4467	353	18.5967	55	3e-26	Q06AM6
						c171012_g1_i3	PREDICTED: glyceraldehyde-3-phosphate dehydrogenase B, chloroplastic [Beta vulgaris subsp. vulgaris]	435	11.8401	1143	28.3563	1424	44.8386	1032	14.2516	2178	41.1484	1031	21.4673	2109	49.3109	500	27.1223	606	10.9786	272	14.4779	51	1e-09	A0A0J8D4K0
						c171012_g1_i4	PREDICTED: glyceraldehyde-3-phosphate dehydrogenase B, chloroplastic [Beta vulgaris subsp. vulgaris]	794	24.3722	2704	75.6516	3636	129.114	2167	33.7481	2906	61.9154	1653	38.8149	3751	98.9057	645	39.457	1096	22.392	442	26.5317	91	3e-110	A0A0J8D4K0
						c171012_g1_i5	PREDICTED: glyceraldehyde-3-phosphate dehydrogenase B, chloroplastic [Beta vulgaris subsp. vulgaris]	1971	37.556	6122	106.322	8182	180.355	4703	45.4657	8221	108.729	4662	67.9542	10059	164.645	1907	72.4157	2584	32.7712	1197	44.6021	82	0	A0A0J8D4K0
						c180085_g3_i1	PREDICTED: glyceraldehyde-3-phosphate dehydrogenase A, chloroplastic [Beta vulgaris subsp. vulgaris]	2161	43.5022	8524	156.4	11956	278.431	4347	44.3979	4356	60.8658	4837	74.4876	9414	162.791	2009	80.5983	1786	23.9302	824	32.4379	86	0	A0A0J8BDN5
						c180085_g3_i3	PREDICTED: glyceraldehyde-3-phosphate dehydrogenase A, chloroplastic [Beta vulgaris subsp. vulgaris]	2073	40.2658	8149	144.271	11363	255.332	4234	41.7258	4090	55.1428	4663	69.2874	9058	151.136	1925	74.5174	1739	22.4825	783	29.7418	86	0	A0A0J8BDN5
						c234592_g1_i1	PREDICTED: glycerate dehydrogenase HPR, peroxisomal [Beta vulgaris subsp. vulgaris]	541	10.9694	1572	29.052	5380	126.196	1746	17.9617	918	12.9199	1494	23.1733	4076	70.9938	1665	67.2806	898	12.1191	254	10.0714	91	0	A0A0J8BMZ7
47	GO:0016620	oxidoreductase activity, acting on the aldehyde or oxo group of donors, NAD or NADP as acceptor	F	0.0319578	0.00256395	c171012_g1_i1	glyceraldehyde-3 phosphate dehydrogenase [Knorringia sibirica]	667	17.9688	2161	53.062	2933	91.4071	1981	27.0765	2341	43.7746	1347	27.7595	3036	70.2577	525	28.1865	973	17.4467	353	18.5967	55	3e-26	Q06AM6
						c171012_g1_i3	PREDICTED: glyceraldehyde-3-phosphate dehydrogenase B, chloroplastic [Beta vulgaris subsp. vulgaris]	435	11.8401	1143	28.3563	1424	44.8386	1032	14.2516	2178	41.1484	1031	21.4673	2109	49.3109	500	27.1223	606	10.9786	272	14.4779	51	1e-09	A0A0J8D4K0
						c171012_g1_i4	PREDICTED: glyceraldehyde-3-phosphate dehydrogenase B, chloroplastic [Beta vulgaris subsp. vulgaris]	794	24.3722	2704	75.6516	3636	129.114	2167	33.7481	2906	61.9154	1653	38.8149	3751	98.9057	645	39.457	1096	22.392	442	26.5317	91	3e-110	A0A0J8D4K0
						c171012_g1_i5	PREDICTED: glyceraldehyde-3-phosphate dehydrogenase B, chloroplastic [Beta vulgaris subsp. vulgaris]	1971	37.556	6122	106.322	8182	180.355	4703	45.4657	8221	108.729	4662	67.9542	10059	164.645	1907	72.4157	2584	32.7712	1197	44.6021	82	0	A0A0J8D4K0
						c180085_g3_i1	PREDICTED: glyceraldehyde-3-phosphate dehydrogenase A, chloroplastic [Beta vulgaris subsp. vulgaris]	2161	43.5022	8524	156.4	11956	278.431	4347	44.3979	4356	60.8658	4837	74.4876	9414	162.791	2009	80.5983	1786	23.9302	824	32.4379	86	0	A0A0J8BDN5
						c180085_g3_i3	PREDICTED: glyceraldehyde-3-phosphate dehydrogenase A, chloroplastic [Beta vulgaris subsp. vulgaris]	2073	40.2658	8149	144.271	11363	255.332	4234	41.7258	4090	55.1428	4663	69.2874	9058	151.136	1925	74.5174	1739	22.4825	783	29.7418	86	0	A0A0J8BDN5
48	GO:0042132	fructose 1,6-bisphosphate 1-phosphatase activity	F	0.0358532	0.00290583	c77463_g1_i1	PREDICTED: sedoheptulose-1,7-bisphosphatase, chloroplastic [Beta vulgaris subsp. vulgaris]	567	23.5612	1654	62.6451	2619	125.9	1028	21.6733	1467	42.3129	808	25.6849	1916	68.3927	626	51.8416	508	14.0503	242	19.6652	68	1e-63	A0A0J8D260
						c77463_g1_i2	PREDICTED: sedoheptulose-1,7-bisphosphatase, chloroplastic [Beta vulgaris subsp. vulgaris]	1222	22.0741	3525	58.0374	5320	111.173	2522	23.1139	2290	28.7128	1752	24.2102	4034	62.5962	1166	41.9759	1216	14.6202	439	15.5076	80	0	A0A0J8D260
49	GO:0006108	malate metabolic process	P	0.041281	0.00346402	c232638_g1_i1	malate dehydrogenase (NADP+) [Mesembryanthemum crystallinum]	269	5.96007	769	15.5297	2101	53.8519	1254	14.0966	783	12.0417	729	12.356	1617	30.7758	506	22.3429	654	9.6446	177	7.66904	82	0	Q05145
50	GO:0050821	protein stabilization	P	0.041281	0.00346402	c184277_g10_i2	photosystem II phosphoprotein (chloroplast) [Mesembryanthemum crystallinum]	1430	85.0573	2721	147.517	2700	185.787	1700	51.3028	2064	85.2146	2282	103.835	3269	167.028	651	77.1696	1227	48.5767	518	60.2524	92	1e-31	A0A0G2R803
						c185434_g6_i2	put. 10 kD phosphoprotein (AA 1-73) [Spinacia oleracea]	3914	390.035	19627	1782.68	26205	3020.94	6145	310.686	12953	895.945	5968	454.949	17553	1502.57	3565	707.997	3389	224.782	2039	397.346	93	4e-11	P05146
51	GO:0071949	FAD binding	F	0.041281	0.00346402	c177208_g3_i1	PREDICTED: zeaxanthin epoxidase, chloroplastic [Beta vulgaris subsp. vulgaris]	279	2.62184	566	4.84792	722	7.84901	764	3.6426	599	3.90713	642	4.61518	1086	8.76661	269	5.03783	740	4.62851	154	2.83003	74	0	A0A0J8B447
						c177208_g3_i4	PREDICTED: zeaxanthin epoxidase, chloroplastic [Beta vulgaris subsp. vulgaris]	282	3.0423	576	5.66386	745	9.29791	727	3.97928	623	4.6652	654	5.39737	1105	10.2404	270	5.80506	726	5.21311	153	3.22785	73	0	A0A0J8B447
52	GO:0016615	malate dehydrogenase activity	F	0.041281	0.00346402	c232638_g1_i1	malate dehydrogenase (NADP+) [Mesembryanthemum crystallinum]	269	5.96007	769	15.5297	2101	53.8519	1254	14.0966	783	12.0417	729	12.356	1617	30.7758	506	22.3429	654	9.6446	177	7.66904	82	0	Q05145
53	GO:0042301	phosphate ion binding	F	0.041281	0.00346402	c184277_g10_i2	photosystem II phosphoprotein (chloroplast) [Mesembryanthemum crystallinum]	1430	85.0573	2721	147.517	2700	185.787	1700	51.3028	2064	85.2146	2282	103.835	3269	167.028	651	77.1696	1227	48.5767	518	60.2524	92	1e-31	A0A0G2R803
						c185434_g6_i2	put. 10 kD phosphoprotein (AA 1-73) [Spinacia oleracea]	3914	390.035	19627	1782.68	26205	3020.94	6145	310.686	12953	895.945	5968	454.949	17553	1502.57	3565	707.997	3389	224.782	2039	397.346	93	4e-11	P05146
54	GO:0016730	oxidoreductase activity, acting on iron-sulfur proteins as donors	F	0.041281	0.00346402	c177841_g7_i1	chloroplast ferredoxin-thioredoxin reductase catalytic chain [Suaeda glauca]	230	9.27339	727	26.7167	1097	51.1674	745	15.24	391	10.9425	624	19.2463	1073	37.163	287	23.0612	263	7.05787	104	8.19998	77	2e-71	A0A0C5B959
						c177841_g7_i2	chloroplast ferredoxin-thioredoxin reductase catalytic chain [Suaeda glauca]	315	11.5389	993	33.1543	1458	61.7855	988	18.3623	471	11.9757	854	23.9311	1434	45.1234	351	25.6242	342	8.33848	126	9.02594	77	3e-78	A0A0C5B959

## Sheet: Cluster 2
Data S1. List of GO terms enriched in Cluster 2 with their corresponding transcripts. Read counts and FPKM values for each transcript in the five different stages (S1-S5) of two biological replicates (A & C) are also shown.
Sl. No.	GO-ID	GO term	Category	FDR	P-Value	Transcript_ID	Gene Description	Read_Count_AS1	FPKM_AS1	Read_Count_AS2	FPKM_AS2	Read_Count_AS3	FPKM_AS3	Read_Count_AS4	FPKM_AS4	Read_Count_AS5	FPKM_AS5	Read_Count_CS1	FPKM_CS1	Read_Count_CS2	FPKM_CS2	Read_Count_CS3	FPKM_CS3	Read_Count_CS4	FPKM_CS4	Read_Count_CS5	FPKM_CS5	% Identity	E-value	Uniprot Accession
1	GO:0042546	cell wall biogenesis	P	6.55204e-13	2.68196e-16	c172133_g1_i3	PREDICTED: probable xyloglucan endotransglucosylase/hydrolase protein 6 [Beta vulgaris subsp. vulgaris]	134	3.62851	294	7.25618	3136	98.2371	1391	19.1103	1172	22.0282	319	6.60794	227	5.28019	201	10.847	668	12.0395	254	13.4501	80	6e-162	A0A0J8CD70
						c171826_g1_i1	PREDICTED: probable xyloglucan endotransglucosylase/hydrolase protein 28 [Beta vulgaris subsp. vulgaris]	320	7.33346	588	12.2821	7133	189.107	5019	58.357	3731	59.3489	896	15.7079	1105	21.7531	2166	98.9252	4676	71.3249	902	40.4235	75	4e-162	A0A0J8CND4
						c171826_g1_i2	PREDICTED: probable xyloglucan endotransglucosylase/hydrolase protein 28 [Beta vulgaris subsp. vulgaris]	246	5.88787	309	6.74091	2345	64.9295	2056	24.9668	1342	22.2948	539	9.86878	474	9.74544	740	35.2976	1637	26.0783	332	15.5393	74	1e-160	A0A0J8CND4
						c171826_g1_i4	PREDICTED: probable xyloglucan endotransglucosylase/hydrolase protein 28 [Beta vulgaris subsp. vulgaris]	343	6.35424	691	11.6677	8798	188.551	5888	55.3418	4672	60.0759	1028	14.5685	1301	20.7036	2672	98.6496	5635	69.4817	1126	40.7921	77	1e-160	A0A0J8CND4
						c183187_g12_i11	PREDICTED: COBRA-like protein 4 [Beta vulgaris subsp. vulgaris]	437	7.94169	327	5.41647	1426	29.9797	3971	36.6141	497	6.26927	600	8.34131	513	8.00846	352	12.7486	2209	26.7199	189	6.7168	77	0	A0A0J8E3Z1
						c183187_g12_i10	PREDICTED: COBRA-like protein 4 [Beta vulgaris subsp. vulgaris]	351	6.99883	273	4.96156	1199	27.6575	3004	30.3903	487	6.74025	494	7.53524	422	7.22821	299	11.8817	1745	23.1591	178	6.94076	73	0	A0A0J8E3Z1
						c172133_g2_i1	PREDICTED: probable xyloglucan endotransglucosylase/hydrolase protein 6 [Beta vulgaris subsp. vulgaris]	30	0.846133	577	14.833	25838	843.048	13977	200.008	6379	124.882	907	19.5693	657	15.9178	1188	66.7765	5973	112.129	1825	100.658	79	3e-155	A0A0J8CD70
						c172133_g1_i2	PREDICTED: probable xyloglucan endotransglucosylase/hydrolase protein 6 [Beta vulgaris subsp. vulgaris]	127	2.74445	283	5.57411	3093	77.3229	1391	15.2509	1121	16.8146	304	5.02548	223	4.13959	202	8.69948	672	9.6656	250	10.5648	76	9e-66	A0A0J8CD70
2	GO:0010411	xyloglucan metabolic process	P	7.86752e-13	9.6613e-16	c171826_g1_i1	PREDICTED: probable xyloglucan endotransglucosylase/hydrolase protein 28 [Beta vulgaris subsp. vulgaris]	320	7.33346	588	12.2821	7133	189.107	5019	58.357	3731	59.3489	896	15.7079	1105	21.7531	2166	98.9252	4676	71.3249	902	40.4235	75	4e-162	A0A0J8CND4
						c171826_g1_i2	PREDICTED: probable xyloglucan endotransglucosylase/hydrolase protein 28 [Beta vulgaris subsp. vulgaris]	246	5.88787	309	6.74091	2345	64.9295	2056	24.9668	1342	22.2948	539	9.86878	474	9.74544	740	35.2976	1637	26.0783	332	15.5393	74	1e-160	A0A0J8CND4
						c171826_g1_i4	PREDICTED: probable xyloglucan endotransglucosylase/hydrolase protein 28 [Beta vulgaris subsp. vulgaris]	343	6.35424	691	11.6677	8798	188.551	5888	55.3418	4672	60.0759	1028	14.5685	1301	20.7036	2672	98.6496	5635	69.4817	1126	40.7921	77	1e-160	A0A0J8CND4
						c172133_g1_i2	PREDICTED: probable xyloglucan endotransglucosylase/hydrolase protein 6 [Beta vulgaris subsp. vulgaris]	127	2.74445	283	5.57411	3093	77.3229	1391	15.2509	1121	16.8146	304	5.02548	223	4.13959	202	8.69948	672	9.6656	250	10.5648	76	9e-66	A0A0J8CD70
						c172133_g1_i3	PREDICTED: probable xyloglucan endotransglucosylase/hydrolase protein 6 [Beta vulgaris subsp. vulgaris]	134	3.62851	294	7.25618	3136	98.2371	1391	19.1103	1172	22.0282	319	6.60794	227	5.28019	201	10.847	668	12.0395	254	13.4501	80	6e-162	A0A0J8CD70
						c172133_g2_i1	PREDICTED: probable xyloglucan endotransglucosylase/hydrolase protein 6 [Beta vulgaris subsp. vulgaris]	30	0.846133	577	14.833	25838	843.048	13977	200.008	6379	124.882	907	19.5693	657	15.9178	1188	66.7765	5973	112.129	1825	100.658	79	3e-155	A0A0J8CD70
						c183187_g12_i11	PREDICTED: COBRA-like protein 4 [Beta vulgaris subsp. vulgaris]	437	7.94169	327	5.41647	1426	29.9797	3971	36.6141	497	6.26927	600	8.34131	513	8.00846	352	12.7486	2209	26.7199	189	6.7168	77	0	A0A0J8E3Z1
3	GO:0016762	xyloglucan:xyloglucosyl transferase activity	F	7.86752e-13	9.6613e-16	c171826_g1_i1	PREDICTED: probable xyloglucan endotransglucosylase/hydrolase protein 28 [Beta vulgaris subsp. vulgaris]	320	7.33346	588	12.2821	7133	189.107	5019	58.357	3731	59.3489	896	15.7079	1105	21.7531	2166	98.9252	4676	71.3249	902	40.4235	75	4e-162	A0A0J8CND4
						c171826_g1_i2	PREDICTED: probable xyloglucan endotransglucosylase/hydrolase protein 28 [Beta vulgaris subsp. vulgaris]	246	5.88787	309	6.74091	2345	64.9295	2056	24.9668	1342	22.2948	539	9.86878	474	9.74544	740	35.2976	1637	26.0783	332	15.5393	74	1e-160	A0A0J8CND4
						c171826_g1_i4	PREDICTED: probable xyloglucan endotransglucosylase/hydrolase protein 28 [Beta vulgaris subsp. vulgaris]	343	6.35424	691	11.6677	8798	188.551	5888	55.3418	4672	60.0759	1028	14.5685	1301	20.7036	2672	98.6496	5635	69.4817	1126	40.7921	77	1e-160	A0A0J8CND4
						c172133_g1_i2	PREDICTED: probable xyloglucan endotransglucosylase/hydrolase protein 6 [Beta vulgaris subsp. vulgaris]	127	2.74445	283	5.57411	3093	77.3229	1391	15.2509	1121	16.8146	304	5.02548	223	4.13959	202	8.69948	672	9.6656	250	10.5648	76	9e-66	A0A0J8CD70
						c172133_g1_i3	PREDICTED: probable xyloglucan endotransglucosylase/hydrolase protein 6 [Beta vulgaris subsp. vulgaris]	134	3.62851	294	7.25618	3136	98.2371	1391	19.1103	1172	22.0282	319	6.60794	227	5.28019	201	10.847	668	12.0395	254	13.4501	80	6e-162	A0A0J8CD70
						c172133_g2_i1	PREDICTED: probable xyloglucan endotransglucosylase/hydrolase protein 6 [Beta vulgaris subsp. vulgaris]	30	0.846133	577	14.833	25838	843.048	13977	200.008	6379	124.882	907	19.5693	657	15.9178	1188	66.7765	5973	112.129	1825	100.658	79	3e-155	A0A0J8CD70
						c183187_g12_i11	PREDICTED: COBRA-like protein 4 [Beta vulgaris subsp. vulgaris]	437	7.94169	327	5.41647	1426	29.9797	3971	36.6141	497	6.26927	600	8.34131	513	8.00846	352	12.7486	2209	26.7199	189	6.7168	77	0	A0A0J8E3Z1
4	GO:0048046	apoplast	C	1.09992e-12	1.80094e-15	c171826_g1_i1	PREDICTED: probable xyloglucan endotransglucosylase/hydrolase protein 28 [Beta vulgaris subsp. vulgaris]	320	7.33346	588	12.2821	7133	189.107	5019	58.357	3731	59.3489	896	15.7079	1105	21.7531	2166	98.9252	4676	71.3249	902	40.4235	75	4e-162	A0A0J8CND4
						c171826_g1_i2	PREDICTED: probable xyloglucan endotransglucosylase/hydrolase protein 28 [Beta vulgaris subsp. vulgaris]	246	5.88787	309	6.74091	2345	64.9295	2056	24.9668	1342	22.2948	539	9.86878	474	9.74544	740	35.2976	1637	26.0783	332	15.5393	74	1e-160	A0A0J8CND4
						c171826_g1_i4	PREDICTED: probable xyloglucan endotransglucosylase/hydrolase protein 28 [Beta vulgaris subsp. vulgaris]	343	6.35424	691	11.6677	8798	188.551	5888	55.3418	4672	60.0759	1028	14.5685	1301	20.7036	2672	98.6496	5635	69.4817	1126	40.7921	77	1e-160	A0A0J8CND4
						c172133_g1_i2	PREDICTED: probable xyloglucan endotransglucosylase/hydrolase protein 6 [Beta vulgaris subsp. vulgaris]	127	2.74445	283	5.57411	3093	77.3229	1391	15.2509	1121	16.8146	304	5.02548	223	4.13959	202	8.69948	672	9.6656	250	10.5648	76	9e-66	A0A0J8CD70
						c172133_g1_i3	PREDICTED: probable xyloglucan endotransglucosylase/hydrolase protein 6 [Beta vulgaris subsp. vulgaris]	134	3.62851	294	7.25618	3136	98.2371	1391	19.1103	1172	22.0282	319	6.60794	227	5.28019	201	10.847	668	12.0395	254	13.4501	80	6e-162	A0A0J8CD70
						c172133_g2_i1	PREDICTED: probable xyloglucan endotransglucosylase/hydrolase protein 6 [Beta vulgaris subsp. vulgaris]	30	0.846133	577	14.833	25838	843.048	13977	200.008	6379	124.882	907	19.5693	657	15.9178	1188	66.7765	5973	112.129	1825	100.658	79	3e-155	A0A0J8CD70
						c180109_g1_i3	PREDICTED: laccase-4-like [Beta vulgaris subsp. vulgaris]	133	1.86372	36	0.4598	334	5.41441	2080	14.788	124	1.20609	189	2.02601	83	0.999095	324	9.04823	1593	14.8577	29	0.794687	75	0	A0A0J8CXD3
						c180109_g1_i6	PREDICTED: laccase-4-like [Beta vulgaris subsp. vulgaris]	156	2.16581	121	1.53115	375	6.02286	2334	16.4404	188	1.81168	257	2.72948	119	1.4192	334	9.24127	1685	15.5705	45	1.22174	75	0	A0A0J8CXD3
						c180109_g1_i7	PREDICTED: laccase-4-like [Beta vulgaris subsp. vulgaris]	106	2.00974	49	0.846772	473	10.3746	2770	26.6459	195	2.56624	177	2.56719	73	1.18893	558	21.0842	2258	28.4948	47	1.74261	75	0	A0A0J8CXD3
						c183187_g12_i10	PREDICTED: COBRA-like protein 4 [Beta vulgaris subsp. vulgaris]	351	6.99883	273	4.96156	1199	27.6575	3004	30.3903	487	6.74025	494	7.53524	422	7.22821	299	11.8817	1745	23.1591	178	6.94076	73	0	A0A0J8E3Z1
						c183187_g12_i11	PREDICTED: COBRA-like protein 4 [Beta vulgaris subsp. vulgaris]	437	7.94169	327	5.41647	1426	29.9797	3971	36.6141	497	6.26927	600	8.34131	513	8.00846	352	12.7486	2209	26.7199	189	6.7168	77	0	A0A0J8E3Z1
						c184352_g2_i4	PREDICTED: laccase-4 [Beta vulgaris subsp. vulgaris]	72	1.43907	49	0.892652	531	12.2778	1475	14.9575	130	1.80352	128	1.95709	75	1.28769	130	5.17824	939	12.4917	83	3.24411	71	4e-177	A0A0J8BYU1
						c184352_g2_i3	PREDICTED: laccase-4 [Beta vulgaris subsp. vulgaris]	102	1.49821	82	1.0978	885	15.0381	2227	16.5963	266	2.71196	186	2.08996	115	1.45101	216	6.32291	1362	13.3155	156	4.48092	73	0	A0A0J8BYU1
5	GO:0005618	cell wall	C	2.6383e-09	1.61992e-11	c171826_g1_i1	PREDICTED: probable xyloglucan endotransglucosylase/hydrolase protein 28 [Beta vulgaris subsp. vulgaris]	320	7.33346	588	12.2821	7133	189.107	5019	58.357	3731	59.3489	896	15.7079	1105	21.7531	2166	98.9252	4676	71.3249	902	40.4235	75	4e-162	A0A0J8CND4
						c171826_g1_i2	PREDICTED: probable xyloglucan endotransglucosylase/hydrolase protein 28 [Beta vulgaris subsp. vulgaris]	246	5.88787	309	6.74091	2345	64.9295	2056	24.9668	1342	22.2948	539	9.86878	474	9.74544	740	35.2976	1637	26.0783	332	15.5393	74	1e-160	A0A0J8CND4
						c171826_g1_i4	PREDICTED: probable xyloglucan endotransglucosylase/hydrolase protein 28 [Beta vulgaris subsp. vulgaris]	343	6.35424	691	11.6677	8798	188.551	5888	55.3418	4672	60.0759	1028	14.5685	1301	20.7036	2672	98.6496	5635	69.4817	1126	40.7921	77	1e-160	A0A0J8CND4
						c172133_g1_i2	PREDICTED: probable xyloglucan endotransglucosylase/hydrolase protein 6 [Beta vulgaris subsp. vulgaris]	127	2.74445	283	5.57411	3093	77.3229	1391	15.2509	1121	16.8146	304	5.02548	223	4.13959	202	8.69948	672	9.6656	250	10.5648	76	9e-66	A0A0J8CD70
						c172133_g1_i3	PREDICTED: probable xyloglucan endotransglucosylase/hydrolase protein 6 [Beta vulgaris subsp. vulgaris]	134	3.62851	294	7.25618	3136	98.2371	1391	19.1103	1172	22.0282	319	6.60794	227	5.28019	201	10.847	668	12.0395	254	13.4501	80	6e-162	A0A0J8CD70
						c172133_g2_i1	PREDICTED: probable xyloglucan endotransglucosylase/hydrolase protein 6 [Beta vulgaris subsp. vulgaris]	30	0.846133	577	14.833	25838	843.048	13977	200.008	6379	124.882	907	19.5693	657	15.9178	1188	66.7765	5973	112.129	1825	100.658	79	3e-155	A0A0J8CD70
						c180109_g1_i3	PREDICTED: laccase-4-like [Beta vulgaris subsp. vulgaris]	133	1.86372	36	0.4598	334	5.41441	2080	14.788	124	1.20609	189	2.02601	83	0.999095	324	9.04823	1593	14.8577	29	0.794687	75	0	A0A0J8CXD3
						c180109_g1_i6	PREDICTED: laccase-4-like [Beta vulgaris subsp. vulgaris]	156	2.16581	121	1.53115	375	6.02286	2334	16.4404	188	1.81168	257	2.72948	119	1.4192	334	9.24127	1685	15.5705	45	1.22174	75	0	A0A0J8CXD3
						c180109_g1_i7	PREDICTED: laccase-4-like [Beta vulgaris subsp. vulgaris]	106	2.00974	49	0.846772	473	10.3746	2770	26.6459	195	2.56624	177	2.56719	73	1.18893	558	21.0842	2258	28.4948	47	1.74261	75	0	A0A0J8CXD3
						c183187_g12_i10	PREDICTED: COBRA-like protein 4 [Beta vulgaris subsp. vulgaris]	351	6.99883	273	4.96156	1199	27.6575	3004	30.3903	487	6.74025	494	7.53524	422	7.22821	299	11.8817	1745	23.1591	178	6.94076	73	0	A0A0J8E3Z1
						c183187_g12_i11	PREDICTED: COBRA-like protein 4 [Beta vulgaris subsp. vulgaris]	437	7.94169	327	5.41647	1426	29.9797	3971	36.6141	497	6.26927	600	8.34131	513	8.00846	352	12.7486	2209	26.7199	189	6.7168	77	0	A0A0J8E3Z1
						c184352_g2_i3	PREDICTED: laccase-4 [Beta vulgaris subsp. vulgaris]	102	1.49821	82	1.0978	885	15.0381	2227	16.5963	266	2.71196	186	2.08996	115	1.45101	216	6.32291	1362	13.3155	156	4.48092	73	0	A0A0J8BYU1
						c184352_g2_i4	PREDICTED: laccase-4 [Beta vulgaris subsp. vulgaris]	72	1.43907	49	0.892652	531	12.2778	1475	14.9575	130	1.80352	128	1.95709	75	1.28769	130	5.17824	939	12.4917	83	3.24411	71	4e-177	A0A0J8BYU1
6	GO:0034314	Arp2/3 complex-mediated actin nucleation	P	6.31658e-09	8.79098e-11	c177471_g17_i10	PREDICTED: actin-related protein 2/3 complex subunit 2B isoform X2 [Beta vulgaris subsp. vulgaris]	28	0.59589	6	0.116385	71	1.748	280	3.02331	20	0.295438	34	0.553527	22	0.402189	67	2.84166	207	2.93215	15	0.624264	66	3e-144	A0A0J8CS28
						c177471_g17_i11	PREDICTED: actin-related protein 2/3 complex subunit 2B isoform X2 [Beta vulgaris subsp. vulgaris]	26	0.442482	7	0.108582	73	1.43721	303	2.61626	18	0.212629	33	0.429623	26	0.380098	66	2.23849	212	2.40141	13	0.432648	66	1e-144	A0A0J8CS28
						c177471_g17_i12	PREDICTED: actin-related protein 2/3 complex subunit 2B isoform X2 [Beta vulgaris subsp. vulgaris]	31	0.496813	7	0.102251	72	1.33487	305	2.47998	18	0.200231	35	0.429092	25	0.344168	64	2.04409	221	2.35739	13	0.407421	66	1e-141	A0A0J8CS28
						c177471_g17_i5	PREDICTED: actin-related protein 2/3 complex subunit 2B isoform X2 [Beta vulgaris subsp. vulgaris]	25	0.576698	6	0.126153	73	1.94808	287	3.35898	20	0.320234	33	0.582336	23	0.45576	70	3.21807	203	3.11682	16	0.721767	58	5e-150	A0A0J8CS28
						c177471_g17_i7	PREDICTED: actin-related protein 2/3 complex subunit 2B isoform X2 [Beta vulgaris subsp. vulgaris]	32	0.427339	8	0.0973754	73	1.12777	335	2.26978	21	0.194657	35	0.357554	26	0.29826	68	1.80976	226	2.00881	15	0.391726	65	3e-12	A0A0J8CS28
						c177471_g17_i8	PREDICTED: actin-related protein 2/3 complex subunit 2B isoform X2 [Beta vulgaris subsp. vulgaris]	36	0.45848	8	0.0928635	73	1.07552	340	2.19692	21	0.185638	38	0.370214	25	0.2735	67	1.70052	238	2.01745	15	0.373575	68	2e-10	A0A0J8CS28
7	GO:0005885	Arp2/3 protein complex	C	6.31658e-09	8.79098e-11	c177471_g17_i10	PREDICTED: actin-related protein 2/3 complex subunit 2B isoform X2 [Beta vulgaris subsp. vulgaris]	28	0.59589	6	0.116385	71	1.748	280	3.02331	20	0.295438	34	0.553527	22	0.402189	67	2.84166	207	2.93215	15	0.624264	66	3e-144	A0A0J8CS28
						c177471_g17_i11	PREDICTED: actin-related protein 2/3 complex subunit 2B isoform X2 [Beta vulgaris subsp. vulgaris]	26	0.442482	7	0.108582	73	1.43721	303	2.61626	18	0.212629	33	0.429623	26	0.380098	66	2.23849	212	2.40141	13	0.432648	66	1e-144	A0A0J8CS28
						c177471_g17_i12	PREDICTED: actin-related protein 2/3 complex subunit 2B isoform X2 [Beta vulgaris subsp. vulgaris]	31	0.496813	7	0.102251	72	1.33487	305	2.47998	18	0.200231	35	0.429092	25	0.344168	64	2.04409	221	2.35739	13	0.407421	66	1e-141	A0A0J8CS28
						c177471_g17_i5	PREDICTED: actin-related protein 2/3 complex subunit 2B isoform X2 [Beta vulgaris subsp. vulgaris]	25	0.576698	6	0.126153	73	1.94808	287	3.35898	20	0.320234	33	0.582336	23	0.45576	70	3.21807	203	3.11682	16	0.721767	58	5e-150	A0A0J8CS28
						c177471_g17_i7	PREDICTED: actin-related protein 2/3 complex subunit 2B isoform X2 [Beta vulgaris subsp. vulgaris]	32	0.427339	8	0.0973754	73	1.12777	335	2.26978	21	0.194657	35	0.357554	26	0.29826	68	1.80976	226	2.00881	15	0.391726	65	3e-12	A0A0J8CS28
						c177471_g17_i8	PREDICTED: actin-related protein 2/3 complex subunit 2B isoform X2 [Beta vulgaris subsp. vulgaris]	36	0.45848	8	0.0928635	73	1.07552	340	2.19692	21	0.185638	38	0.370214	25	0.2735	67	1.70052	238	2.01745	15	0.373575	68	2e-10	A0A0J8CS28
8	GO:0046577	long-chain-alcohol oxidase activity	F	2.2139e-06	3.71551e-08	c176345_g21_i1	PREDICTED: long-chain-alcohol oxidase FAO4A-like [Beta vulgaris subsp. vulgaris]	192	2.21695	335	3.52563	2752	36.7603	1879	11.0077	1283	10.2828	454	4.01017	703	6.97285	827	19.0305	1874	14.4023	434	9.79972	50	1e-73	A0A0J8CFG4
						c176345_g21_i2	PREDICTED: long-chain-alcohol oxidase FAO4A-like [Beta vulgaris subsp. vulgaris]	187	2.52047	341	4.18921	2818	43.9397	1881	12.8631	1332	12.4616	469	4.83576	715	8.2784	838	22.5099	1869	16.7671	449	11.8347	61	0	A0A0J8CFG4
						c176345_g21_i3	PREDICTED: long-chain-alcohol oxidase FAO4A-like [Beta vulgaris subsp. vulgaris]	191	2.81334	278	3.73225	2039	34.7442	1694	12.6596	835	8.53697	441	4.96912	592	7.49049	591	17.3487	1610	15.7842	321	9.24619	64	0	A0A0J8CFG4
						c176345_g21_i4	PREDICTED: long-chain-alcohol oxidase FAO4A-like [Beta vulgaris subsp. vulgaris]	79	6.8782	40	3.17428	298	30.0151	218	9.62988	202	12.2075	108	7.19322	137	10.2463	115	19.9542	260	15.0671	51	8.68334	49	4e-18	A0A0J8CFG4
						c176345_g21_i5	PREDICTED: long-chain-alcohol oxidase FAO4A-like [Beta vulgaris subsp. vulgaris]	264	10.6647	138	5.08113	803	37.5263	724	14.8388	533	14.9451	283	8.74545	305	10.5839	271	21.8174	685	18.418	151	11.9286	54	1e-50	A0A0J8CFG4
						c176345_g21_i6	PREDICTED: long-chain-alcohol oxidase FAO4A-like [Beta vulgaris subsp. vulgaris]	262	11.7712	138	5.65113	797	41.4241	704	16.0475	530	16.5281	282	9.69214	303	11.694	267	23.9067	668	19.9757	149	13.091	54	6e-51	A0A0J8CFG4
9	GO:0016866	intramolecular transferase activity	F	0.000163392	3.41096e-06	c171057_g2_i2	beta-amyrin synthase [Vaccaria hispanica]	18	1.10665	5	0.280186	73	5.19204	105	3.27525	13	0.554767	25	1.17579	15	0.792191	22	2.69557	111	4.54223	6	0.721372	59	3e-19	A3E7Y8
						c181638_g7_i1	PREDICTED: lupeol synthase-like [Beta vulgaris subsp. vulgaris]	89	1.61952	49	0.812696	352	7.40992	824	7.60745	288	3.63761	96	1.33634	82	1.28177	280	10.1541	942	11.4092	115	4.09225	69	0	A0A0J8CVM4
						c181638_g7_i10	PREDICTED: lupeol synthase-like [Beta vulgaris subsp. vulgaris]	38	1.27129	24	0.731826	153	5.92144	279	4.73566	135	3.13489	40	1.0237	28	0.80467	116	7.73406	371	8.26116	40	2.61691	49	1e-68	A0A0J8CVM4
						c181638_g7_i11	PREDICTED: lupeol synthase-like [Beta vulgaris subsp. vulgaris]	116	1.40337	69	0.760854	501	7.01179	1200	7.36568	538	4.51779	173	1.60108	150	1.55886	538	12.9714	1778	14.3171	225	5.32312	78	2e-17	A0A0J8CVM4
						c181638_g7_i5	PREDICTED: lupeol synthase-like [Beta vulgaris subsp. vulgaris]	86	1.6529	51	0.893418	368	8.18222	835	8.14237	315	4.2023	99	1.45557	88	1.45288	295	11.2995	969	12.3959	118	4.43505	69	0	A0A0J8CVM4
						c181638_g7_i6	PREDICTED: lupeol synthase-like [Beta vulgaris subsp. vulgaris]	116	1.44967	66	0.75178	482	6.9684	1189	7.53891	512	4.44128	164	1.56785	147	1.57807	543	13.5238	1808	15.0389	224	5.47428	69	0	A0A0J8CVM4
						c181638_g7_i7	PREDICTED: lupeol synthase-like [Beta vulgaris subsp. vulgaris]	116	1.48452	56	0.65321	394	5.8331	844	5.48007	471	4.18386	160	1.56639	133	1.46211	480	12.2422	1494	12.7258	182	4.55478	73	0	A0A0J8CVM4
						c181638_g7_i8	PREDICTED: lupeol synthase-like [Beta vulgaris subsp. vulgaris]	113	1.46575	69	0.815771	503	7.5479	1205	7.93023	542	4.87989	168	1.66703	153	1.7048	557	14.3988	1839	15.8771	228	5.78343	73	0	A0A0J8CVM4
10	GO:0004553	hydrolase activity, hydrolyzing O-glycosyl compounds	F	0.000306198	6.51751e-06	c178489_g2_i14	CARSR12 [Dianthus caryophyllus]	13	0.842352	11	0.649651	54	4.04781	272	8.94202	92	4.13777	22	1.0905	28	1.55851	24	3.09921	155	6.68482	21	2.66096	76	5e-12	Q00662
						c178489_g2_i14	CARSR12 [Dianthus caryophyllus]	13	0.842352	11	0.649651	54	4.04781	272	8.94202	92	4.13777	22	1.0905	28	1.55851	24	3.09921	155	6.68482	21	2.66096	76	5e-12	Q00662
						c172133_g1_i3	PREDICTED: probable xyloglucan endotransglucosylase/hydrolase protein 6 [Beta vulgaris subsp. vulgaris]	134	3.62851	294	7.25618	3136	98.2371	1391	19.1103	1172	22.0282	319	6.60794	227	5.28019	201	10.847	668	12.0395	254	13.4501	80	6e-162	A0A0J8CD70
						c171826_g1_i1	PREDICTED: probable xyloglucan endotransglucosylase/hydrolase protein 28 [Beta vulgaris subsp. vulgaris]	320	7.33346	588	12.2821	7133	189.107	5019	58.357	3731	59.3489	896	15.7079	1105	21.7531	2166	98.9252	4676	71.3249	902	40.4235	75	4e-162	A0A0J8CND4
						c171826_g1_i2	PREDICTED: probable xyloglucan endotransglucosylase/hydrolase protein 28 [Beta vulgaris subsp. vulgaris]	246	5.88787	309	6.74091	2345	64.9295	2056	24.9668	1342	22.2948	539	9.86878	474	9.74544	740	35.2976	1637	26.0783	332	15.5393	74	1e-160	A0A0J8CND4
						c171826_g1_i4	PREDICTED: probable xyloglucan endotransglucosylase/hydrolase protein 28 [Beta vulgaris subsp. vulgaris]	343	6.35424	691	11.6677	8798	188.551	5888	55.3418	4672	60.0759	1028	14.5685	1301	20.7036	2672	98.6496	5635	69.4817	1126	40.7921	77	1e-160	A0A0J8CND4
						c172133_g2_i1	PREDICTED: probable xyloglucan endotransglucosylase/hydrolase protein 6 [Beta vulgaris subsp. vulgaris]	30	0.846133	577	14.833	25838	843.048	13977	200.008	6379	124.882	907	19.5693	657	15.9178	1188	66.7765	5973	112.129	1825	100.658	79	3e-155	A0A0J8CD70
						c172133_g1_i2	PREDICTED: probable xyloglucan endotransglucosylase/hydrolase protein 6 [Beta vulgaris subsp. vulgaris]	127	2.74445	283	5.57411	3093	77.3229	1391	15.2509	1121	16.8146	304	5.02548	223	4.13959	202	8.69948	672	9.6656	250	10.5648	76	9e-66	A0A0J8CD70
11	GO:0009607	response to biotic stimulus	P	0.000445284	9.66028e-06	c164265_g1_i1	pathogenesis-related protein [Tamarix hispida]	38	2.03827	20	0.977791	215	13.3412	553	15.0495	125	4.65391	16	0.656524	8	0.368611	297	31.7486	326	11.6387	9	0.94404	55	7e-56	B7U9Z2
						c179336_g27_i2	pathogenesis-related protein [Tamarix hispida]	177	4.28271	99	2.18332	306	8.5653	558	6.85009	873	14.6618	94	1.7399	33	0.685897	175	8.43865	325	5.23403	107	5.06288	48	2e-39	B7U9Z2
12	GO:0016760	cellulose synthase (UDP-forming) activity	F	0.00114922	2.77544e-05	c183757_g7_i8	PREDICTED: cellulose synthase A catalytic subunit 4 [UDP-forming] [Beta vulgaris subsp. vulgaris]	59	0.917572	48	0.680404	590	10.6149	428	3.37714	666	7.18938	78	0.927971	201	2.68525	214	6.63272	123	1.27321	114	3.46707	50	1e-33	A0A0J8B7A9
						c183757_g7_i12	hypothetical protein BVRB_4g090680 [Beta vulgaris subsp. vulgaris]	52	0.668117	100	1.17108	1426	21.1955	611	3.98297	1896	16.9089	94	0.923907	310	3.42145	424	10.8569	162	1.38539	223	5.60303	41	1e-25	A0A0J8FAU8
						c183757_g7_i13	hypothetical protein BVRB_8g181090 [Beta vulgaris subsp. vulgaris]	29	0.806568	65	1.64776	995	32.0142	321	4.52965	1399	27.0078	60	1.27657	184	4.39603	255	14.1343	90	1.66607	145	7.88642	42	1e-75	A0A0J8BWP9
						c174972_g4_i1	PREDICTED: cellulose synthase A catalytic subunit 7 [UDP-forming] [Beta vulgaris subsp. vulgaris]	37	5.01921	33	4.08023	241	37.8204	1107	76.1899	82	7.72104	60	6.22639	30	3.49586	147	39.7411	618	55.7994	38	10.0806	91	2e-35	A0A0J8BQH0
						c183757_g7_i9	PREDICTED: cellulose synthase A catalytic subunit 7 [UDP-forming] [Beta vulgaris subsp. vulgaris]	59	1.38843	70	1.50143	1062	28.9115	373	4.45344	1461	23.8643	69	1.24214	216	4.36641	290	13.6006	105	1.64463	157	7.22502	42	3e-75	A0A0J8BQH0
13	GO:0030244	cellulose biosynthetic process	P	0.00136505	3.40843e-05	c183757_g7_i8	PREDICTED: cellulose synthase A catalytic subunit 4 [UDP-forming] [Beta vulgaris subsp. vulgaris]	59	0.917572	48	0.680404	590	10.6149	428	3.37714	666	7.18938	78	0.927971	201	2.68525	214	6.63272	123	1.27321	114	3.46707	50	1e-33	A0A0J8B7A9
						c183757_g7_i12	hypothetical protein BVRB_4g090680 [Beta vulgaris subsp. vulgaris]	52	0.668117	100	1.17108	1426	21.1955	611	3.98297	1896	16.9089	94	0.923907	310	3.42145	424	10.8569	162	1.38539	223	5.60303	41	1e-25	A0A0J8FAU8
						c183757_g7_i13	hypothetical protein BVRB_8g181090 [Beta vulgaris subsp. vulgaris]	29	0.806568	65	1.64776	995	32.0142	321	4.52965	1399	27.0078	60	1.27657	184	4.39603	255	14.1343	90	1.66607	145	7.88642	42	1e-75	A0A0J8BWP9
						c174972_g4_i1	PREDICTED: cellulose synthase A catalytic subunit 7 [UDP-forming] [Beta vulgaris subsp. vulgaris]	37	5.01921	33	4.08023	241	37.8204	1107	76.1899	82	7.72104	60	6.22639	30	3.49586	147	39.7411	618	55.7994	38	10.0806	91	2e-35	A0A0J8BQH0
						c183757_g7_i9	PREDICTED: cellulose synthase A catalytic subunit 7 [UDP-forming] [Beta vulgaris subsp. vulgaris]	59	1.38843	70	1.50143	1062	28.9115	373	4.45344	1461	23.8643	69	1.24214	216	4.36641	290	13.6006	105	1.64463	157	7.22502	42	3e-75	A0A0J8BQH0
14	GO:0004197	cysteine-type endopeptidase activity	F	0.00308949	9.35827e-05	c183097_g1_i4	PREDICTED: nucleobase-ascorbate transporter 4 [Beta vulgaris subsp. vulgaris]	27	0.648074	11	0.240653	134	3.72084	219	2.66699	41	0.683083	38	0.697744	16	0.329899	43	2.05693	185	2.95556	12	0.563263	57	6e-130	A0A0J8BM02
						c183097_g1_i1	permease 1 [Mesembryanthemum crystallinum]	18	0.544961	4	0.11038	53	1.85628	109	1.67431	17	0.357248	17	0.393725	8	0.208057	16	0.965389	107	2.15617	7	0.414438	74	3e-50	Q9SBE1
						c179958_g3_i2	PREDICTED: UDP-galactose/UDP-glucose transporter 2 [Beta vulgaris subsp. vulgaris]	42	1.03227	24	0.537642	48	1.36478	463	5.77355	171	2.91722	102	1.91777	25	0.527819	126	6.1717	310	5.07124	54	2.59542	84	2e-174	A0A0J8BFN0
						c183097_g1_i8	PREDICTED: nucleobase-ascorbate transporter 4 [Beta vulgaris subsp. vulgaris]	29	0.741807	11	0.256462	145	4.29079	225	2.92006	44	0.781222	38	0.743581	16	0.351571	44	2.24303	184	3.1327	14	0.70031	57	3e-135	A0A0J8BM02
						c183097_g1_i13	permease 1 [Mesembryanthemum crystallinum]	31	0.661409	12	0.23336	202	4.98581	278	3.00933	68	1.00704	46	0.750789	20	0.366554	60	2.55123	203	2.88278	18	0.751017	64	0	O81339
						c183155_g2_i3	PREDICTED: oligopeptide transporter 4 [Beta vulgaris subsp. vulgaris]	343	1.70417	344	1.55781	1293	7.4318	2999	7.55984	2136	7.3663	719	2.73275	698	2.97903	653	6.4658	2510	8.30043	446	4.33334	82	0	A0A0J8ED75
						c183155_g2_i2	PREDICTED: oligopeptide transporter 4 [Beta vulgaris subsp. vulgaris]	160	2.45295	192	2.68292	932	16.5295	1134	8.82061	1596	16.9836	350	4.10477	348	4.58298	465	14.2073	966	9.8572	322	9.6537	92	5e-29	A0A0J8ED75
						c183155_g2_i11	PREDICTED: oligopeptide transporter 4 [Beta vulgaris subsp. vulgaris]	111	3.03108	120	2.98671	619	19.5542	759	10.5156	953	18.0632	265	5.53569	284	6.66181	324	17.6323	704	12.7954	219	11.6947	78	0	A0A0J8ED75
						c183155_g2_i1	PREDICTED: oligopeptide transporter 4 [Beta vulgaris subsp. vulgaris]	340	1.75651	339	1.59627	1287	7.69175	2958	7.75328	2132	7.64516	703	2.77829	688	3.05323	651	6.70257	2467	8.48296	443	4.47552	82	0	A0A0J8ED75
						c183097_g1_i11	permease 1 [Mesembryanthemum crystallinum]	18	0.509731	5	0.129055	44	1.44144	111	1.59481	16	0.314497	15	0.324946	8	0.194607	15	0.846544	103	1.94139	7	0.387646	74	1e-45	O81339
						c183155_g2_i8	PREDICTED: oligopeptide transporter 4 [Beta vulgaris subsp. vulgaris]	109	2.35185	121	2.37961	623	15.5506	764	8.3636	995	14.9017	272	4.48956	287	5.31943	323	13.8891	711	10.2108	223	9.40929	75	0	A0A0J8ED75
						c183155_g2_i7	PREDICTED: oligopeptide transporter 4 [Beta vulgaris subsp. vulgaris]	95	1.73019	104	1.7264	456	9.60753	719	6.6438	928	11.7313	186	2.59141	193	3.01945	221	8.02145	590	7.15205	154	5.4848	64	2e-46	A0A0J8ED75
						c183155_g2_i4	hypothetical protein BVRB_9g222060 isoform A [Beta vulgaris subsp. vulgaris]	52	2.39512	59	2.47693	335	17.8503	338	7.89873	682	21.8041	108	3.80539	110	4.35228	162	14.8706	299	9.16649	107	9.63778	86	2e-91	A0A0J8BHN6
15	GO:0004197	cysteine-type endopeptidase activity	F	0.00308949	9.35827e-05	c177494_g4_i1	PREDICTED: metacaspase-1-like [Beta vulgaris subsp. vulgaris]	55	1.25633	151	3.1438	498	13.1597	865	10.0248	395	6.26278	170	2.97058	167	3.27686	95	4.32468	510	7.75388	159	7.10243	49	2e-110	A0A0J8BJD1
						c177494_g4_i4	PREDICTED: metacaspase-1-like [Beta vulgaris subsp. vulgaris]	58	1.30992	157	3.23186	521	13.6122	909	10.4159	407	6.38026	182	3.1444	183	3.55031	99	4.45595	531	7.9821	163	7.19899	50	3e-114	A0A0J8BJD1
						c177494_g4_i6	PREDICTED: metacaspase-1-like [Beta vulgaris subsp. vulgaris]	60	1.38636	153	3.2222	511	13.659	872	10.2225	406	6.51146	171	3.02253	171	3.39406	94	4.32854	519	7.98176	161	7.27475	48	1e-106	A0A0J8BJD1
16	GO:0050660	flavin adenine dinucleotide binding	F	0.00327532	0.000100552	c176345_g21_i6	PREDICTED: long-chain-alcohol oxidase FAO4A-like [Beta vulgaris subsp. vulgaris]	262	11.7712	138	5.65113	797	41.4241	704	16.0475	530	16.5281	282	9.69214	303	11.694	267	23.9067	668	19.9757	149	13.091	54	6e-51	A0A0J8CFG4
						c176345_g21_i5	PREDICTED: long-chain-alcohol oxidase FAO4A-like [Beta vulgaris subsp. vulgaris]	264	10.6647	138	5.08113	803	37.5263	724	14.8388	533	14.9451	283	8.74545	305	10.5839	271	21.8174	685	18.418	151	11.9286	54	1e-50	A0A0J8CFG4
						c176345_g21_i4	PREDICTED: long-chain-alcohol oxidase FAO4A-like [Beta vulgaris subsp. vulgaris]	79	6.8782	40	3.17428	298	30.0151	218	9.62988	202	12.2075	108	7.19322	137	10.2463	115	19.9542	260	15.0671	51	8.68334	49	4e-18	A0A0J8CFG4
						c176345_g21_i3	PREDICTED: long-chain-alcohol oxidase FAO4A-like [Beta vulgaris subsp. vulgaris]	191	2.81334	278	3.73225	2039	34.7442	1694	12.6596	835	8.53697	441	4.96912	592	7.49049	591	17.3487	1610	15.7842	321	9.24619	64	0	A0A0J8CFG4
						c176345_g21_i2	PREDICTED: long-chain-alcohol oxidase FAO4A-like [Beta vulgaris subsp. vulgaris]	187	2.52047	341	4.18921	2818	43.9397	1881	12.8631	1332	12.4616	469	4.83576	715	8.2784	838	22.5099	1869	16.7671	449	11.8347	61	0	A0A0J8CFG4
						c176345_g21_i1	PREDICTED: long-chain-alcohol oxidase FAO4A-like [Beta vulgaris subsp. vulgaris]	192	2.21695	335	3.52563	2752	36.7603	1879	11.0077	1283	10.2828	454	4.01017	703	6.97285	827	19.0305	1874	14.4023	434	9.79972	50	1e-73	A0A0J8CFG4
17	GO:0046274	lignin catabolic process	P	0.00988926	0.000331936	c184352_g2_i4	PREDICTED: laccase-4 [Beta vulgaris subsp. vulgaris]	72	1.43907	49	0.892652	531	12.2778	1475	14.9575	130	1.80352	128	1.95709	75	1.28769	130	5.17824	939	12.4917	83	3.24411	71	4e-177	A0A0J8BYU1
						c184352_g2_i3	PREDICTED: laccase-4 [Beta vulgaris subsp. vulgaris]	102	1.49821	82	1.0978	885	15.0381	2227	16.5963	266	2.71196	186	2.08996	115	1.45101	216	6.32291	1362	13.3155	156	4.48092	73	0	A0A0J8BYU1
						c180109_g1_i7	PREDICTED: laccase-4-like [Beta vulgaris subsp. vulgaris]	106	2.00974	49	0.846772	473	10.3746	2770	26.6459	195	2.56624	177	2.56719	73	1.18893	558	21.0842	2258	28.4948	47	1.74261	75	0	A0A0J8CXD3
						c180109_g1_i6	PREDICTED: laccase-4-like [Beta vulgaris subsp. vulgaris]	156	2.16581	121	1.53115	375	6.02286	2334	16.4404	188	1.81168	257	2.72948	119	1.4192	334	9.24127	1685	15.5705	45	1.22174	75	0	A0A0J8CXD3
						c180109_g1_i3	PREDICTED: laccase-4-like [Beta vulgaris subsp. vulgaris]	133	1.86372	36	0.4598	334	5.41441	2080	14.788	124	1.20609	189	2.02601	83	0.999095	324	9.04823	1593	14.8577	29	0.794687	75	0	A0A0J8CXD3
18	GO:0052716	hydroquinone:oxygen oxidoreductase activity	F	0.00988926	0.000331936	c184352_g2_i4	PREDICTED: laccase-4 [Beta vulgaris subsp. vulgaris]	72	1.43907	49	0.892652	531	12.2778	1475	14.9575	130	1.80352	128	1.95709	75	1.28769	130	5.17824	939	12.4917	83	3.24411	71	4e-177	A0A0J8BYU1
						c184352_g2_i3	PREDICTED: laccase-4 [Beta vulgaris subsp. vulgaris]	102	1.49821	82	1.0978	885	15.0381	2227	16.5963	266	2.71196	186	2.08996	115	1.45101	216	6.32291	1362	13.3155	156	4.48092	73	0	A0A0J8BYU1
						c180109_g1_i7	PREDICTED: laccase-4-like [Beta vulgaris subsp. vulgaris]	106	2.00974	49	0.846772	473	10.3746	2770	26.6459	195	2.56624	177	2.56719	73	1.18893	558	21.0842	2258	28.4948	47	1.74261	75	0	A0A0J8CXD3
						c180109_g1_i6	PREDICTED: laccase-4-like [Beta vulgaris subsp. vulgaris]	156	2.16581	121	1.53115	375	6.02286	2334	16.4404	188	1.81168	257	2.72948	119	1.4192	334	9.24127	1685	15.5705	45	1.22174	75	0	A0A0J8CXD3
						c180109_g1_i3	PREDICTED: laccase-4-like [Beta vulgaris subsp. vulgaris]	133	1.86372	36	0.4598	334	5.41441	2080	14.788	124	1.20609	189	2.02601	83	0.999095	324	9.04823	1593	14.8577	29	0.794687	75	0	A0A0J8CXD3
19	GO:0006952	defense response	P	0.0278541	0.00103755	c179336_g27_i2	pathogenesis-related protein [Tamarix hispida]	177	4.28271	99	2.18332	306	8.5653	558	6.85009	873	14.6618	94	1.7399	33	0.685897	175	8.43865	325	5.23403	107	5.06288	48	2e-39	B7U9Z2
						c164265_g1_i1	pathogenesis-related protein [Tamarix hispida]	38	2.03827	20	0.977791	215	13.3412	553	15.0495	125	4.65391	16	0.656524	8	0.368611	297	31.7486	326	11.6387	9	0.94404	55	7e-56	B7U9Z2
20	GO:0050242	pyruvate, phosphate dikinase activity	F	0.034727	0.00135042	c177927_g1_i2	pyruvate,orthophosphate dikinase [Mesembryanthemum crystallinum]	183	1.67224	220	1.83235	1006	10.6346	1258	5.83238	726	4.60483	374	2.6144	558	4.38008	494	8.99632	1025	6.23419	182	3.25229	83	0	Q42910
						c177927_g1_i1	pyruvate,orthophosphate dikinase [Mesembryanthemum crystallinum]	141	1.70044	180	1.97858	941	13.1283	1043	6.38181	617	5.16484	295	2.72155	503	5.21088	475	11.4163	893	7.16807	167	3.93848	84	0	Q42910

## Sheet: Cluster 3
Data S1. List of GO terms enriched in Cluster 3 with their corresponding transcripts. Read counts and FPKM values for each transcript in the five different stages (S1-S5) of two biological replicates (A & C) are also shown.
Sl. No.	GO-ID	GO term	Category	FDR	P-Value	Transcript_ID	Gene Description	Read_Count_AS1	FPKM_AS1	Read_Count_AS2	FPKM_AS2	Read_Count_AS3	FPKM_AS3	Read_Count_AS4	FPKM_AS4	Read_Count_AS5	FPKM_AS5	Read_Count_CS1	FPKM_CS1	Read_Count_CS2	FPKM_CS2	Read_Count_CS3	FPKM_CS3	Read_Count_CS4	FPKM_CS4	Read_Count_CS5	FPKM_CS5	% Identity	E-value	Uniprot Accession
1	GO:0015074	DNA integration	P	4.25394e-36	1.74128e-39	c167303_g6_i1	hypothetical protein [Beta vulgaris]	53	0.46002	12	0.0949335	17	0.170697	361	1.58974	34	0.204837	96	0.637418	34	0.253501	24	0.415147	455	2.62857	9	0.152761	45	2e-16	E2DMZ5
						c169044_g2_i3	hypothetical protein [Beta vulgaris]	36	0.452046	8	0.0915602	7	0.101684	113	0.719905	5	0.0435791	29	0.278567	12	0.129438	4	0.100099	179	1.49603	4	0.098222	41	2e-38	E2DMZ5
						c175413_g4_i1	hypothetical protein [Beta vulgaris]	42	0.702553	3	0.0457391	11	0.212862	226	1.91803	15	0.17416	36	0.460663	26	0.373597	11	0.366701	205	2.2824	5	0.163557	43	2e-21	E2DMZ5
						c175862_g5_i5	hypothetical protein [Beta vulgaris]	202	0.731227	111	0.366236	159	0.665846	1360	2.49779	153	0.384433	332	0.919371	269	0.836475	88	0.634853	1727	4.16103	57	0.403501	53	4e-08	G9FIF5
						c176401_g15_i1	hypothetical protein BVRB_019170, partial [Beta vulgaris subsp. vulgaris]	28	0.263183	8	0.0685371	13	0.141357	171	0.815477	7	0.0456694	35	0.251663	13	0.104964	1	0.0187322	173	1.08231	0	0	44	6e-10	A0A0J7YLN6
						c176415_g12_i2	retrotransposon protein [Beta vulgaris]	28	0.27843	8	0.0725077	21	0.241575	210	1.05948	14	0.0966304	40	0.304277	28	0.239175	16	0.317079	262	1.73407	6	0.116675	56	9e-17	A2I5E5
						c176698_g6_i1	hypothetical protein BVRB_003810 [Beta vulgaris subsp. vulgaris]	28	0.214829	7	0.048952	19	0.168642	306	1.19117	16	0.0852087	38	0.223034	32	0.210904	7	0.107034	351	1.79246	7	0.105027	52	5e-49	A0A0J8B800
						c176882_g14_i5	integrase [Beta vulgaris]	59	0.573536	14	0.124043	27	0.303632	260	1.28233	27	0.18218	51	0.379254	32	0.267213	12	0.232477	239	1.54637	7	0.133069	41	8e-10	A2I5F8
						c177044_g21_i1	retrotransposon protein [Beta vulgaris]	14	0.235307	5	0.0765975	2	0.0388878	217	1.85048	7	0.0816647	31	0.398585	18	0.259884	4	0.133985	298	3.33374	3	0.0986047	48	1e-39	A2I5E5
						c177213_g12_i1	Ty3/gypsy retrotransposon protein [Beta vulgaris subsp. vulgaris]	71	0.654196	22	0.18476	27	0.287799	506	2.36546	32	0.204658	103	0.726003	50	0.395748	13	0.238716	487	2.98666	8	0.144148	46	1e-12	J3SDF5
						c177213_g12_i2	Ty3/gypsy retrotransposon protein [Beta vulgaris subsp. vulgaris]	55	0.720307	18	0.214864	20	0.303013	413	2.74424	20	0.181808	69	0.691282	34	0.382502	11	0.287103	363	3.16424	6	0.153665	46	8e-13	J3SDF5
						c177213_g12_i3	Ty3/gypsy retrotransposon protein [Beta vulgaris subsp. vulgaris]	43	0.608845	17	0.219394	17	0.27846	354	2.54307	16	0.157249	61	0.660724	28	0.340562	9	0.253963	316	2.97806	5	0.138445	46	7e-13	J3SDF5
						c177213_g12_i4	Ty3/gypsy retrotransposon protein [Beta vulgaris subsp. vulgaris]	21	0.620161	6	0.1615	10	0.341634	134	2.00774	6	0.122989	28	0.63255	15	0.380519	6	0.353123	122	2.39802	3	0.173251	46	3e-13	J3SDF5
						c177213_g12_i6	Ty3/gypsy retrotransposon protein [Beta vulgaris subsp. vulgaris]	69	0.687268	19	0.172491	24	0.276544	459	2.31956	28	0.193581	85	0.64766	46	0.393581	13	0.258053	420	2.78441	7	0.136346	46	1e-12	J3SDF5
						c177213_g13_i1	hypothetical protein [Beta vulgaris]	45	0.42109	20	0.17058	13	0.140728	451	2.14119	25	0.162379	76	0.544035	37	0.297415	16	0.298381	602	3.74944	14	0.256188	41	3e-42	E2DMZ5
						c177751_g9_i1	hypothetical protein [Beta vulgaris]	54	0.458295	26	0.201123	61	0.598904	623	2.6826	40	0.235635	89	0.57782	93	0.678007	36	0.608896	858	4.8467	16	0.265546	72	9e-46	E2DMZ5
						c177838_g12_i1	putative integrase [Beta vulgaris]	15	0.239936	11	0.160374	16	0.296074	238	1.93151	15	0.166542	19	0.232493	21	0.288552	4	0.127513	323	3.43886	7	0.218963	43	1e-19	Q0PEL6
						c178016_g11_i1	gag-pol polyprotein [Silene latifolia]	34	0.613646	10	0.164504	12	0.250551	198	1.8131	16	0.200442	31	0.428008	31	0.480619	10	0.35969	244	2.93114	6	0.211767	47	2e-42	E7BQD5
						c178095_g20_i1	hypothetical protein [Beta vulgaris]	43	0.627218	4	0.0531799	6	0.101246	216	1.59853	7	0.0708724	38	0.424019	14	0.17542	3	0.087209	286	2.77667	4	0.114098	50	4e-05	G9FIF2
						c178439_g2_i1	gag-pol polyprotein [Silene latifolia]	36	0.386495	12	0.117425	22	0.273237	241	1.31273	20	0.149039	35	0.287449	26	0.239781	6	0.128376	282	2.01511	4	0.0839789	44	5e-12	E7BQD5
						c178439_g2_i4	gag-pol polyprotein [Silene latifolia]	9	0.429597	3	0.13052	2	0.11044	106	2.56709	4	0.132528	10	0.365149	4	0.164013	3	0.285384	125	3.97134	0	0	63	6e-61	E7BQD5
						c178439_g2_i6	gag-pol polyprotein [Silene latifolia]	33	0.392239	14	0.151671	19	0.261256	220	1.32671	19	0.156754	30	0.272778	21	0.214416	6	0.142127	274	2.16768	4	0.092975	42	1e-26	E7BQD4
						c178459_g23_i1	hypothetical protein [Beta vulgaris]	18	0.372698	4	0.0754887	2	0.0479061	109	1.14506	4	0.0574875	19	0.300947	6	0.106718	3	0.123793	102	1.4057	0	0	77	1e-40	G9FIF5
						c178459_g7_i5	hypothetical protein [Beta vulgaris]	37	0.590271	7	0.101785	7	0.129188	173	1.40027	4	0.0442933	32	0.390527	12	0.164449	3	0.0953807	149	1.58213	5	0.155987	45	2e-15	G9FIF5
						c178562_g23_i1	retrotransposon protein [Beta vulgaris]	24	0.594386	8	0.180586	3	0.0859517	107	1.34449	7	0.120333	46	0.871499	14	0.297842	3	0.14807	200	3.29682	3	0.145294	71	9e-18	A2I5E5
						c178655_g25_i1	hypothetical protein [Beta vulgaris]	39	0.306439	19	0.136072	22	0.199976	600	2.39192	11	0.0599929	64	0.38469	51	0.34423	9	0.140932	642	3.35754	9	0.13829	60	9e-05	G9FIF2
						c178869_g17_i1	hypothetical protein [Beta vulgaris]	33	0.476724	13	0.171172	14	0.233968	164	1.20202	18	0.18049	48	0.530451	34	0.421921	9	0.25911	263	2.52881	6	0.169501	42	2e-06	G9FIF5
						c179128_g19_i1	gag-pol polyprotein [Silene latifolia]	146	0.67152	58	0.243148	59	0.313931	1196	2.79096	63	0.201129	215	0.756478	153	0.604502	40	0.366654	1439	4.40529	27	0.24285	61	1e-14	E7BQD4
						c179188_g11_i2	hypothetical protein BVRB_003810 [Beta vulgaris subsp. vulgaris]	11	0.581132	4	0.19261	7	0.427815	191	5.11955	8	0.29336	19	0.767869	16	0.726109	0	0	131	4.60639	3	0.309936	45	1e-75	A0A0J8B800
						c179397_g6_i1	Ty3/gypsy retrotransposon protein [Beta vulgaris subsp. vulgaris]	37	0.350361	8	0.0690464	21	0.230043	210	1.0089	13	0.0854449	49	0.354946	28	0.227757	8	0.150971	223	1.40549	5	0.0925877	52	1e-06	J3SDF5
						c179473_g9_i1	gag-pol polyprotein [Silene latifolia]	32	0.484061	9	0.124088	11	0.192495	385	2.9548	15	0.157496	32	0.370298	26	0.33785	11	0.331614	281	2.8292	5	0.147907	50	1e-136	E7BQD4
						c179478_g17_i5	retrotransposon protein [Beta vulgaris]	13	0.403757	5	0.141541	12	0.431155	121	1.90668	11	0.237136	30	0.71277	17	0.45355	6	0.371379	128	2.64602	2	0.121472	45	1e-67	A2I5E5
						c179494_g5_i3	gag-pol polyprotein [Silene latifolia]	11	0.204682	5	0.0847996	10	0.21526	227	2.14303	13	0.167903	21	0.298922	15	0.239761	2	0.0741662	206	2.5513	0	0	42	4e-06	E7BQD5
						c179536_g18_i1	retrotransposon protein [Beta vulgaris]	49	0.437121	13	0.105703	13	0.13416	196	0.887111	18	0.111457	61	0.416281	33	0.252883	9	0.160006	262	1.55566	2	0.0348903	46	4e-25	A2I5E5
						c179675_g4_i5	hypothetical protein [Beta vulgaris]	80	0.811243	17	0.157126	21	0.246352	427	2.19688	13	0.0915025	87	0.674888	48	0.418121	16	0.323348	434	2.92926	8	0.158643	55	5e-06	G9FIF5
						c179675_g4_i7	hypothetical protein [Beta vulgaris]	82	0.804745	16	0.14312	20	0.227065	408	2.03152	13	0.0885556	93	0.698198	44	0.370934	16	0.312935	426	2.78267	8	0.153533	55	5e-06	G9FIF5
						c179908_g19_i1	hypothetical protein [Beta vulgaris]	34	0.374684	10	0.100444	15	0.191229	158	0.883406	14	0.107089	38	0.320348	26	0.246127	8	0.175698	198	1.45231	4	0.0862016	56	3e-35	E2DMZ5
						c179992_g7_i5	hypothetical protein [Beta vulgaris]	54	0.425333	28	0.201016	25	0.227799	363	1.45064	25	0.13668	66	0.397677	47	0.318004	10	0.156973	625	3.27659	7	0.107821	41	5e-36	G9FIF5
						c180006_g28_i1	hypothetical protein BVRB_019170, partial [Beta vulgaris subsp. vulgaris]	31	0.455977	12	0.160879	9	0.153144	187	1.39553	16	0.163354	36	0.405075	26	0.328514	11	0.322451	149	1.45873	6	0.172584	41	7e-05	A0A0J7YLN6
						c180051_g26_i1	hypothetical protein [Beta vulgaris]	16	0.373388	6	0.127623	9	0.242973	110	1.30242	9	0.145785	22	0.392748	8	0.160373	5	0.232541	166	2.57843	4	0.182545	45	2e-06	E2DMZ5
						c180201_g4_i5	retrotransposon protein [Beta vulgaris]	51	0.744427	7	0.0931294	6	0.101316	116	0.859066	9	0.0911849	18	0.200991	12	0.150464	4	0.116359	203	1.97222	1	0.0285444	44	2e-38	A2I5E5
						c180262_g2_i2	Ty3/gypsy retrotransposon protein [Beta vulgaris subsp. vulgaris]	44	0.467608	14	0.135611	15	0.184415	187	1.00829	12	0.0885195	80	0.650385	24	0.219099	10	0.211796	246	1.74009	4	0.08313	46	3e-95	J3SDF5
						c180732_g15_i2	pol-polyprotein [Silene latifolia]	14	0.418734	2	0.0545226	3	0.103802	121	1.83616	7	0.145324	18	0.411845	13	0.334005	4	0.238429	166	3.30465	3	0.175469	42	6e-77	Q3I6J4
						c181027_g10_i1	hypothetical protein [Beta vulgaris]	44	0.566541	21	0.246454	18	0.268119	199	1.30002	17	0.151934	52	0.512193	23	0.254394	7	0.179625	271	2.3225	2	0.0503591	52	5e-29	G9FIF5
						c181030_g5_i3	Ty3/gypsy retrotransposon protein [Beta vulgaris subsp. vulgaris]	37	0.399167	17	0.167163	17	0.212167	276	1.5107	19	0.142277	62	0.511678	44	0.407761	13	0.279503	338	2.42704	14	0.295359	44	5e-15	J3SDF5
						c181042_g2_i1	gag-pol polyprotein [Silene latifolia]	34	0.424272	9	0.102363	16	0.230973	180	1.1396	8	0.0692921	53	0.505932	19	0.203666	7	0.174082	271	2.25083	4	0.0976099	51	4e-05	E7BQD4
						c181320_g9_i1	hypothetical protein [Beta vulgaris]	9	0.20547	7	0.14566	9	0.237697	116	1.34363	5	0.0792326	20	0.349291	15	0.294169	9	0.409485	150	2.27931	2	0.0892903	55	2e-106	G9FIF2
						c181320_g9_i3	hypothetical protein [Beta vulgaris]	9	0.223289	7	0.158293	8	0.22961	105	1.32169	5	0.0861041	16	0.303666	14	0.298369	9	0.444997	142	2.34488	2	0.097034	55	5e-87	G9FIF2
						c181446_g21_i2	hypothetical protein [Beta vulgaris]	32	0.516381	14	0.205914	16	0.298687	168	1.37546	23	0.257619	48	0.592534	25	0.346546	8	0.257277	182	1.95479	10	0.315565	48	4e-113	E2DMZ5
						c181477_g15_i1	hypothetical protein [Beta vulgaris]	50	0.69417	16	0.202466	22	0.353341	408	2.87391	32	0.308372	53	0.56289	36	0.429337	13	0.35969	532	4.91603	6	0.162898	47	3e-65	E2DMZ5
						c181519_g5_i1	pol-polyprotein [Silene latifolia]	17	0.378453	5	0.101454	7	0.180276	165	1.86365	9	0.13907	34	0.57902	12	0.22948	8	0.35493	207	3.06719	2	0.0870687	41	2e-61	Q3I6J4
						c181615_g7_i2	hypothetical protein BVRB_6g144140 [Beta vulgaris subsp. vulgaris]	44	0.662723	5	0.0686415	17	0.296213	153	1.1692	22	0.230002	40	0.460883	44	0.569288	7	0.21012	227	2.27569	9	0.265089	52	3e-13	A0A0J8C2S7
						c181880_g6_i1	hypothetical protein [Beta vulgaris]	55	0.536388	18	0.160002	17	0.191797	241	1.19248	25	0.169233	61	0.45509	34	0.284836	13	0.252667	295	1.9149	9	0.171644	54	6e-05	E2DMZ5
						c182100_g10_i6	hypothetical protein [Beta vulgaris]	48	0.642028	10	0.121913	11	0.170208	517	3.50848	17	0.15783	47	0.480908	33	0.379163	18	0.479816	524	4.665	4	0.104626	42	5e-09	G9FIF5
						c182100_g10_i7	Ty3/gypsy retrotransposon protein [Beta vulgaris subsp. vulgaris]	66	0.77985	11	0.118467	16	0.218707	692	4.14849	17	0.139426	67	0.60561	38	0.385701	18	0.423867	713	5.60743	4	0.0924264	43	2e-23	J3SDF5
						c182343_g28_i1	hypothetical protein [Beta vulgaris]	27	0.448608	12	0.181728	20	0.384422	183	1.54266	22	0.25372	65	0.826167	36	0.513813	20	0.662251	231	2.5546	6	0.19495	46	1e-44	G9FIF2
						c182412_g4_i9	gag-pol polyprotein [Silene latifolia]	24	0.33486	11	0.139888	16	0.258254	137	0.969815	10	0.0968457	37	0.394916	30	0.359561	14	0.389287	179	1.66231	8	0.218278	43	2e-24	E7BQD5
						c182449_g18_i1	gag-pol polyprotein [Silene latifolia]	27	0.459129	7	0.108494	16	0.314751	194	1.67374	24	0.283277	73	0.94961	47	0.686544	20	0.677783	244	2.76165	4	0.133015	48	2e-24	E7BQD5
						c182503_g26_i1	retrotransposon protein [Beta vulgaris]	52	0.81171	13	0.18496	13	0.234756	421	3.33423	44	0.476737	45	0.537355	36	0.482725	8	0.248873	382	3.96888	11	0.335783	41	2e-16	A2I5E5
						c182556_g7_i1	integrase [Beta vulgaris]	36	0.707761	17	0.304628	14	0.318411	201	2.00492	10	0.136462	33	0.496306	23	0.388429	6	0.235085	290	3.79481	5	0.192231	46	2e-10	A2I5F8
						c182608_g8_i3	gag-pol polyprotein [Silene latifolia]	4	0.0900488	4	0.0820758	12	0.312518	123	1.40488	14	0.218763	25	0.430536	18	0.348089	9	0.403785	243	3.64109	2	0.0880475	50	6e-58	E7BQD4
						c182610_g5_i8	hypothetical protein BVRB_003810 [Beta vulgaris subsp. vulgaris]	25	3.61278	5	0.658581	4	0.66871	124	9.0916	4	0.401227	27	2.98481	16	1.98619	7	2.016	131	12.6003	3	0.847797	48	4e-25	A0A0J8B800
						c182653_g2_i1	hypothetical protein [Beta vulgaris]	70	0.560704	13	0.0949109	4	0.0370656	190	0.772158	11	0.0611585	57	0.349271	23	0.158257	8	0.127707	234	1.24755	6	0.0939844	45	1e-09	G9FIF5
						c182653_g2_i2	hypothetical protein [Beta vulgaris]	70	0.559532	12	0.0874269	5	0.0462352	190	0.770543	11	0.0610307	57	0.34854	24	0.164793	7	0.11151	234	1.24494	6	0.0937879	45	1e-09	G9FIF5
						c182754_g7_i2	Ty3/gypsy retrotransposon protein [Beta vulgaris subsp. vulgaris]	81	0.563021	25	0.158386	33	0.265356	502	1.77035	55	0.265357	105	0.558317	81	0.483643	22	0.304756	548	2.53529	7	0.0951495	43	3e-05	J3SDF5
						c182805_g4_i4	hypothetical protein [Beta vulgaris]	23	0.18133	9	0.0646728	10	0.0912048	272	1.088	9	0.0492508	58	0.349801	7	0.0474067	6	0.094272	187	0.981276	1	0.0154174	51	2e-05	G9FIF2
						c182805_g4_i5	hypothetical protein [Beta vulgaris]	23	0.180148	10	0.0713902	10	0.0906103	271	1.07693	9	0.0489297	56	0.335538	9	0.0605542	6	0.0936575	186	0.969666	1	0.0153169	51	2e-05	G9FIF2
						c182843_g12_i1	Ty3/gypsy retrotransposon protein [Beta vulgaris subsp. vulgaris]	25	0.402805	4	0.0587424	13	0.242311	359	2.93471	11	0.12302	56	0.69023	29	0.401377	8	0.256882	333	3.57113	8	0.252065	44	7e-18	J3SDF5
						c182843_g15_i1	gag-pol polyprotein [Silene latifolia]	48	0.61391	17	0.198175	15	0.221937	534	3.46514	20	0.17755	62	0.606606	38	0.417491	18	0.458802	517	4.4011	9	0.2251	57	9e-39	E7BQD5
						c182843_g15_i3	gag-pol polyprotein [Silene latifolia]	50	0.645378	18	0.211765	15	0.223981	542	3.54944	22	0.197104	63	0.622065	39	0.432423	17	0.437303	520	4.4674	9	0.227172	57	1e-38	E7BQD5
						c183335_g14_i1	gag-pol polyprotein [Silene latifolia]	73	0.44196	10	0.055182	21	0.147081	348	1.06895	18	0.0756417	92	0.426088	40	0.208027	18	0.217181	517	2.08333	12	0.142073	43	9e-05	E7BQD5
						c183731_g15_i1	gag-pol polyprotein [Silene latifolia]	24	0.369695	8	0.112321	7	0.12474	110	0.85969	9	0.0962285	25	0.294594	17	0.224947	6	0.184193	174	1.78398	3	0.0903696	52	8e-12	E7BQD4
						c183857_g2_i7	hypothetical protein [Beta vulgaris]	38	0.43495	16	0.166922	14	0.185379	189	1.09758	19	0.150952	43	0.376509	26	0.25564	9	0.2053	189	1.43988	4	0.0895333	54	5e-07	G9FIF5
						c183857_g3_i1	gag-pol polyprotein [Silene latifolia]	36	0.638507	13	0.210157	18	0.369328	140	1.25982	11	0.135421	36	0.488447	14	0.2133	7	0.247429	184	2.17214	3	0.104053	42	3e-31	E7BQD5
						c184170_g2_i1	retrotransposon protein [Beta vulgaris]	22	0.336913	12	0.167499	9	0.159446	201	1.56173	8	0.085038	45	0.52718	22	0.289412	8	0.24416	317	3.23118	4	0.119791	43	2e-25	A2I5E5
						c184382_g6_i1	hypothetical protein [Beta vulgaris]	23	0.39462	11	0.172021	13	0.25803	254	2.21107	10	0.119091	25	0.328128	14	0.206338	6	0.20516	240	2.74076	6	0.201313	43	5e-06	E2DMZ5
						c184382_g6_i3	hypothetical protein [Beta vulgaris]	32	0.488809	15	0.208842	14	0.247396	260	2.01502	9	0.0954245	25	0.292133	15	0.196825	8	0.243539	252	2.5621	5	0.149358	43	6e-06	E2DMZ5
						c184438_g15_i1	Ty3/gypsy retrotransposon protein [Beta vulgaris subsp. vulgaris]	72	0.619182	15	0.117575	28	0.278561	434	1.89362	24	0.14326	86	0.565765	66	0.487562	17	0.291356	506	2.8963	12	0.201807	41	3e-36	J3SDF5
						c184676_g8_i2	Ty3/gypsy retrotransposon protein [Beta vulgaris subsp. vulgaris]	56	0.61439	17	0.169997	25	0.317301	216	1.20234	22	0.167536	34	0.285356	34	0.320431	14	0.306107	244	1.78178	2	0.0429097	45	7e-98	J3SDF5
						c185194_g9_i1	hypothetical protein [Beta vulgaris]	104	0.599519	25	0.131355	18	0.120038	407	1.19037	36	0.144046	121	0.533589	53	0.262449	8	0.0919071	500	1.91844	8	0.0901838	55	4e-36	G9FIF2
						c185212_g21_i3	hypothetical protein BVRB_003810 [Beta vulgaris subsp. vulgaris]	70	0.545938	22	0.156389	27	0.243604	647	2.56015	30	0.162403	110	0.65628	62	0.415371	21	0.326403	629	3.26515	10	0.152515	48	1e-47	A0A0J8B800
						c185383_g18_i1	gag-pol polyprotein [Silene latifolia]	33	0.69561	12	0.230553	28	0.682788	227	2.4277	22	0.321887	43	0.693381	45	0.814825	10	0.420089	275	3.85827	8	0.32977	54	2e-22	E7BQD5
						c185606_g3_i1	Ty3/gypsy retrotransposon protein [Beta vulgaris subsp. vulgaris]	131	1.91348	53	0.705612	34	0.574524	626	4.63921	40	0.405548	164	1.83252	84	1.05398	26	0.756861	1087	10.5679	14	0.399899	44	3e-102	J3SDF5
2	GO:0008289	lipid binding	F	5.05581e-11	2.48341e-13	c185045_g7_i9	PREDICTED: homeobox-leucine zipper protein ATHB-15-like isoform X1 [Beta vulgaris subsp. vulgaris]	205	3.26176	118	1.71126	107	1.96951	1578	12.7386	131	1.44676	455	5.5381	196	2.67888	76	2.40991	1362	14.4239	52	1.61797	82	2e-107	A0A0J8BLB8
						c185045_g7_i8	PREDICTED: homeobox-leucine zipper protein ATHB-15-like isoform X1 [Beta vulgaris subsp. vulgaris]	24	1.16008	17	0.748965	24	1.34203	241	5.9103	27	0.905875	49	1.81185	21	0.871957	13	1.2523	183	5.88755	5	0.472623	96	4e-25	A0A0J8BLB8
						c185045_g7_i7	PREDICTED: homeobox-leucine zipper protein ATHB-15-like isoform X1 [Beta vulgaris subsp. vulgaris]	326	4.32058	188	2.27101	162	2.4838	2510	16.8778	265	2.43781	603	6.11355	316	3.59759	116	3.06389	1907	16.8222	78	2.02157	84	6e-129	A0A0J8BLB8
						c185045_g7_i6	PREDICTED: homeobox-leucine zipper protein ATHB-15-like isoform X2 [Beta vulgaris subsp. vulgaris]	416	4.15238	264	2.40184	211	2.43647	3700	18.7379	353	2.44572	759	5.79558	354	3.03534	147	2.92422	2473	16.4299	91	1.77629	92	1e-168	A0A0J8BLL1
						c185045_g7_i5	PREDICTED: homeobox-leucine zipper protein ATHB-15-like isoform X1 [Beta vulgaris subsp. vulgaris]	182	3.21041	108	1.7364	89	1.81616	1422	12.7264	112	1.37131	409	5.51904	166	2.51534	64	2.24987	1242	14.582	48	1.65577	87	6e-08	A0A0J8BLB8
						c185045_g7_i3	PREDICTED: homeobox-leucine zipper protein ATHB-15-like isoform X1 [Beta vulgaris subsp. vulgaris]	304	3.85526	182	2.10372	156	2.28866	2483	15.9762	268	2.35909	575	5.57827	296	3.22457	114	2.88121	1864	15.7338	70	1.73599	92	0	A0A0J8BLB8
						c185045_g7_i20	PREDICTED: homeobox-leucine zipper protein ATHB-15-like isoform X1 [Beta vulgaris subsp. vulgaris]	330	4.32453	202	2.41276	166	2.51657	2584	17.1804	279	2.5378	620	6.21539	317	3.56849	120	3.13398	1937	16.8952	80	2.05014	86	2e-130	A0A0J8BLB8
						c185045_g7_i2	PREDICTED: homeobox-leucine zipper protein ATHB-15-like isoform X2 [Beta vulgaris subsp. vulgaris]	421	3.90736	257	2.17406	207	2.22253	3618	17.0367	347	2.23542	748	5.31073	356	2.83825	145	2.682	2421	14.9556	91	1.65162	91	1e-09	A0A0J8BLL1
						c185045_g7_i18	PREDICTED: homeobox-leucine zipper protein ATHB-15-like isoform X1 [Beta vulgaris subsp. vulgaris]	436	4.33247	263	2.382	210	2.41404	3722	18.7647	357	2.46233	776	5.89879	360	3.07292	149	2.9507	2471	16.3429	89	1.72945	87	0	A0A0J8BLB8
						c185045_g7_i17	PREDICTED: homeobox-leucine zipper protein ATHB-15-like isoform X1 [Beta vulgaris subsp. vulgaris]	39	2.71533	31	1.96724	31	2.49687	395	13.9531	39	1.88474	79	4.20762	32	1.91385	16	2.22008	295	13.6706	6	0.816917	92	3e-78	A0A0J8BLB8
						c185045_g7_i16	PREDICTED: homeobox-leucine zipper protein ATHB-15-like isoform X1 [Beta vulgaris subsp. vulgaris]	171	3.3888	98	1.77016	80	1.83407	1342	13.4933	104	1.43058	393	5.95791	149	2.53651	59	2.33019	1159	15.2876	43	1.66643	85	1e-159	A0A0J8BLB8
						c185045_g7_i15	PREDICTED: homeobox-leucine zipper protein ATHB-15-like isoform X1 [Beta vulgaris subsp. vulgaris]	200	3.41199	115	1.78819	111	2.19067	1594	13.7969	136	1.61044	465	6.06852	192	2.81371	75	2.54993	1372	15.579	52	1.7348	93	0	A0A0J8BLB8
						c185045_g7_i14	PREDICTED: homeobox-leucine zipper protein ATHB-15-like isoform X1 [Beta vulgaris subsp. vulgaris]	430	4.52068	265	2.53932	214	2.6027	3761	20.0611	360	2.62704	769	6.18462	359	3.24212	148	3.10089	2487	17.4028	90	1.85032	87	0	A0A0J8BLB8
						c185045_g7_i13	PREDICTED: homeobox-leucine zipper protein ATHB-15-like isoform X2 [Beta vulgaris subsp. vulgaris]	324	3.56772	178	1.7865	145	1.84709	2331	13.0228	229	1.75029	565	4.75932	298	2.81878	114	2.50173	1725	12.6428	74	1.59348	61	1e-08	A0A0J8BLL1
						c185045_g7_i12	PREDICTED: homeobox-leucine zipper protein ATHB-15-like isoform X1 [Beta vulgaris subsp. vulgaris]	169	2.73028	90	1.32526	77	1.43909	1224	10.0327	90	1.00923	373	4.60979	146	2.02616	57	1.83521	1065	11.4519	43	1.3585	74	2e-37	A0A0J8BLB8
						c185045_g7_i11	PREDICTED: homeobox-leucine zipper protein ATHB-15-like isoform X2 [Beta vulgaris subsp. vulgaris]	250	4.10191	156	2.33296	125	2.37264	1953	16.2579	194	2.20941	461	5.78627	241	3.39675	91	2.97562	1468	16.0317	59	1.89307	91	4e-48	A0A0J8BLL1
						c185045_g7_i1	PREDICTED: homeobox-leucine zipper protein ATHB-15-like isoform X1 [Beta vulgaris subsp. vulgaris]	194	3.53018	115	1.90735	98	2.06299	1484	13.7008	113	1.42726	435	6.0553	165	2.57916	67	2.42974	1261	15.2728	50	1.77924	84	0	A0A0J8BLB8
						c185045_g11_i1	PREDICTED: homeobox-leucine zipper protein ATHB-15-like isoform X2 [Beta vulgaris subsp. vulgaris]	9	0.245444	8	0.198856	5	0.157745	146	2.02013	5	0.0946475	19	0.396384	9	0.21084	3	0.16305	128	2.32342	2	0.106662	78	2e-12	A0A0J8BLL1
						c183720_g3_i8	PREDICTED: homeobox-leucine zipper protein REVOLUTA-like [Beta vulgaris subsp. vulgaris]	106	2.08104	71	1.27049	50	1.13559	1066	10.6182	145	1.97593	172	2.58319	84	1.41662	31	1.21291	610	7.971	40	1.53569	63	6e-32	A0A0J8BQ02
						c183720_g3_i17	PREDICTED: homeobox-leucine zipper protein ATHB-15-like isoform X2 [Beta vulgaris subsp. vulgaris]	75	1.54228	43	0.805948	28	0.666094	729	7.60582	95	1.35598	103	1.62028	65	1.14819	22	0.9016	382	5.22844	23	0.924908	74	1e-24	A0A0J8BLL1
						c183720_g3_i11	PREDICTED: homeobox-leucine zipper protein REVOLUTA-like [Beta vulgaris subsp. vulgaris]	55	2.22823	23	0.849303	13	0.60928	596	12.2507	28	0.78738	72	2.23142	44	1.53126	16	1.29184	299	8.06262	3	0.237677	68	4e-107	A0A0J8BQ02
						c181814_g1_i3	PREDICTED: homeobox-leucine zipper protein REVOLUTA-like [Beta vulgaris subsp. vulgaris]	240	4.7162	122	2.18513	90	2.04597	2371	23.639	110	1.50038	458	6.88491	224	3.7812	70	2.74138	1368	17.8927	47	1.80613	75	0	A0A0J8BQ02
						c181814_g1_i14	PREDICTED: homeobox-leucine zipper protein REVOLUTA-like [Beta vulgaris subsp. vulgaris]	48	3.22966	30	1.83981	24	1.86811	425	14.5084	27	1.26098	92	4.73538	36	2.08074	11	1.47502	269	12.0469	7	0.921047	83	2e-109	A0A0J8BQ02
						c181814_g1_i13	PREDICTED: homeobox-leucine zipper protein REVOLUTA-like [Beta vulgaris subsp. vulgaris]	297	4.05773	161	2.00488	119	1.88083	2879	19.9565	139	1.31817	552	5.76922	285	3.34481	89	2.42329	1750	15.9137	58	1.54961	92	2e-99	A0A0J8BQ02
						c181814_g1_i11	PREDICTED: homeobox-leucine zipper protein REVOLUTA-like [Beta vulgaris subsp. vulgaris]	193	2.38501	117	1.31782	87	1.24374	1839	11.5301	89	0.763399	352	3.32757	175	1.85768	57	1.40378	1245	10.2402	35	0.845804	87	0	A0A0J8BQ02
						c181814_g1_i10	PREDICTED: homeobox-leucine zipper protein REVOLUTA-like [Beta vulgaris subsp. vulgaris]	113	3.29998	54	1.43735	34	1.14865	1249	18.506	46	0.932436	221	4.93715	98	2.45843	36	2.0952	708	13.7617	25	1.42771	83	2e-144	A0A0J8BQ02
						c181814_g1_i1	PREDICTED: homeobox-leucine zipper protein REVOLUTA-like [Beta vulgaris subsp. vulgaris]	287	3.71473	168	1.98195	128	1.9166	3056	20.0685	139	1.24879	544	5.38636	293	3.25771	93	2.39893	1869	16.1013	56	1.41743	95	7e-36	A0A0J8BQ02
						c179248_g14_i4	PREDICTED: homeobox-leucine zipper protein ATHB-15-like isoform X2 [Beta vulgaris subsp. vulgaris]	102	1.93652	48	0.830615	50	1.09816	738	7.10877	47	0.619367	185	2.68686	90	1.46779	39	1.47562	542	6.84901	17	0.631159	87	2e-75	A0A0J8BLL1
						c179248_g14_i3	PREDICTED: homeobox-leucine zipper protein ATHB-15-like isoform X2 [Beta vulgaris subsp. vulgaris]	111	1.45055	48	0.571725	52	0.786119	721	4.78036	44	0.399108	198	1.97936	81	0.909272	39	1.01569	556	4.83605	19	0.485547	73	7e-14	A0A0J8BLL1
						c179248_g14_i1	PREDICTED: homeobox-leucine zipper protein ATHB-15-like isoform X2 [Beta vulgaris subsp. vulgaris]	94	1.28218	33	0.410273	47	0.741644	611	4.22843	28	0.265099	165	1.7217	74	0.867068	32	0.869883	465	4.22165	18	0.480134	73	7e-14	A0A0J8BLL1
						c175772_g7_i3	PREDICTED: homeobox-leucine zipper protein REVOLUTA-like [Beta vulgaris subsp. vulgaris]	20	1.52642	12	0.83476	9	0.794624	229	8.86738	12	0.635702	32	1.86829	14	0.917849	6	0.912608	125	6.34981	9	1.34324	67	7e-70	A0A0J8BQ02
						c175772_g7_i2	PREDICTED: homeobox-leucine zipper protein REVOLUTA-like [Beta vulgaris subsp. vulgaris]	19	1.02174	17	0.833248	6	0.373263	183	4.99294	12	0.447918	31	1.27527	15	0.692914	9	0.96454	123	4.40251	10	1.05162	90	3e-52	A0A0J8BQ02
						c175772_g7_i1	PREDICTED: homeobox-leucine zipper protein REVOLUTA-like [Beta vulgaris subsp. vulgaris]	24	2.40875	17	1.55513	11	1.27717	244	12.4247	17	1.18429	27	2.07299	16	1.37943	7	1.40013	127	8.48383	7	1.37388	88	9e-79	A0A0J8BQ02
						c175605_g24_i3	PREDICTED: homeobox-leucine zipper protein REVOLUTA-like [Beta vulgaris subsp. vulgaris]	29	1.1117	12	0.419282	10	0.44347	222	4.31775	17	0.452341	47	1.37828	18	0.592735	6	0.458384	165	4.20998	4	0.299859	84	2e-29	A0A0J8BQ02
						c175605_g24_i2	PREDICTED: homeobox-leucine zipper protein REVOLUTA-like [Beta vulgaris subsp. vulgaris]	19	1.53066	8	0.587424	8	0.745573	210	8.58342	18	1.00653	30	1.84883	19	1.31486	4	0.642206	138	7.39965	2	0.315082	79	4e-90	A0A0J8BQ02
						c175605_g24_i1	PREDICTED: homeobox-leucine zipper protein REVOLUTA-like [Beta vulgaris subsp. vulgaris]	29	0.864916	16	0.434944	10	0.345026	185	2.7994	18	0.372629	42	0.958245	16	0.409917	5	0.297191	146	2.89825	3	0.174971	79	7e-05	A0A0J8BQ02
3	GO:0003677	DNA binding	F	3.16096e-09	1.94083e-11	c55182_g1_i1	DNA-directed RNA polymerase beta' chain, partial (chloroplast) [Didierea madagascariensis]	22	0.459365	8	0.152252	11	0.265708	186	1.97045	8	0.115946	24	0.383353	16	0.286982	9	0.374514	149	2.07076	2	0.0816647	69	5e-25	H6T9H1
						c193738_g1_i1	RNA polymerase beta I subunit, partial (chloroplast) [Silene latifolia]	25	0.275431	5	0.0502088	9	0.114707	172	0.96143	12	0.0917662	42	0.353976	25	0.236599	9	0.197608	225	1.64992	5	0.107724	75	2e-11	D7RN34
						c185414_g2_i3	PREDICTED: helicase and polymerase-containing protein TEBICHI [Beta vulgaris subsp. vulgaris]	31	1.59955	13	0.611389	12	0.716299	212	5.54996	6	0.214891	27	1.06574	18	0.797829	6	0.61699	164	5.63234	4	0.403614	92	4e-24	A0A0J8CX06
						c185045_g7_i9	PREDICTED: homeobox-leucine zipper protein ATHB-15-like isoform X1 [Beta vulgaris subsp. vulgaris]	205	3.26176	118	1.71126	107	1.96951	1578	12.7386	131	1.44676	455	5.5381	196	2.67888	76	2.40991	1362	14.4239	52	1.61797	82	2e-107	A0A0J8BLB8
						c185045_g7_i8	PREDICTED: homeobox-leucine zipper protein ATHB-15-like isoform X1 [Beta vulgaris subsp. vulgaris]	24	1.16008	17	0.748965	24	1.34203	241	5.9103	27	0.905875	49	1.81185	21	0.871957	13	1.2523	183	5.88755	5	0.472623	96	4e-25	A0A0J8BLB8
						c185045_g7_i7	PREDICTED: homeobox-leucine zipper protein ATHB-15-like isoform X1 [Beta vulgaris subsp. vulgaris]	326	4.32058	188	2.27101	162	2.4838	2510	16.8778	265	2.43781	603	6.11355	316	3.59759	116	3.06389	1907	16.8222	78	2.02157	84	6e-129	A0A0J8BLB8
						c185045_g7_i5	PREDICTED: homeobox-leucine zipper protein ATHB-15-like isoform X1 [Beta vulgaris subsp. vulgaris]	182	3.21041	108	1.7364	89	1.81616	1422	12.7264	112	1.37131	409	5.51904	166	2.51534	64	2.24987	1242	14.582	48	1.65577	87	6e-08	A0A0J8BLB8
						c185045_g7_i3	PREDICTED: homeobox-leucine zipper protein ATHB-15-like isoform X1 [Beta vulgaris subsp. vulgaris]	304	3.85526	182	2.10372	156	2.28866	2483	15.9762	268	2.35909	575	5.57827	296	3.22457	114	2.88121	1864	15.7338	70	1.73599	92	0	A0A0J8BLB8
						c185045_g7_i20	PREDICTED: homeobox-leucine zipper protein ATHB-15-like isoform X1 [Beta vulgaris subsp. vulgaris]	330	4.32453	202	2.41276	166	2.51657	2584	17.1804	279	2.5378	620	6.21539	317	3.56849	120	3.13398	1937	16.8952	80	2.05014	86	2e-130	A0A0J8BLB8
						c185045_g7_i18	PREDICTED: homeobox-leucine zipper protein ATHB-15-like isoform X1 [Beta vulgaris subsp. vulgaris]	436	4.33247	263	2.382	210	2.41404	3722	18.7647	357	2.46233	776	5.89879	360	3.07292	149	2.9507	2471	16.3429	89	1.72945	87	0	A0A0J8BLB8
						c185045_g7_i17	PREDICTED: homeobox-leucine zipper protein ATHB-15-like isoform X1 [Beta vulgaris subsp. vulgaris]	39	2.71533	31	1.96724	31	2.49687	395	13.9531	39	1.88474	79	4.20762	32	1.91385	16	2.22008	295	13.6706	6	0.816917	92	3e-78	A0A0J8BLB8
						c185045_g7_i16	PREDICTED: homeobox-leucine zipper protein ATHB-15-like isoform X1 [Beta vulgaris subsp. vulgaris]	171	3.3888	98	1.77016	80	1.83407	1342	13.4933	104	1.43058	393	5.95791	149	2.53651	59	2.33019	1159	15.2876	43	1.66643	85	1e-159	A0A0J8BLB8
						c185045_g7_i15	PREDICTED: homeobox-leucine zipper protein ATHB-15-like isoform X1 [Beta vulgaris subsp. vulgaris]	200	3.41199	115	1.78819	111	2.19067	1594	13.7969	136	1.61044	465	6.06852	192	2.81371	75	2.54993	1372	15.579	52	1.7348	93	0	A0A0J8BLB8
						c185045_g7_i14	PREDICTED: homeobox-leucine zipper protein ATHB-15-like isoform X1 [Beta vulgaris subsp. vulgaris]	430	4.52068	265	2.53932	214	2.6027	3761	20.0611	360	2.62704	769	6.18462	359	3.24212	148	3.10089	2487	17.4028	90	1.85032	87	0	A0A0J8BLB8
						c185045_g7_i12	PREDICTED: homeobox-leucine zipper protein ATHB-15-like isoform X1 [Beta vulgaris subsp. vulgaris]	169	2.73028	90	1.32526	77	1.43909	1224	10.0327	90	1.00923	373	4.60979	146	2.02616	57	1.83521	1065	11.4519	43	1.3585	74	2e-37	A0A0J8BLB8
						c185045_g7_i10	unknown [Carruanthus ringens]	24	0.838262	20	0.636701	21	0.848523	255	4.51882	21	0.509116	43	1.14892	19	0.570062	10	0.696078	170	3.95207	4	0.27321	81	2e-28	C3UMU4
						c185045_g7_i1	PREDICTED: homeobox-leucine zipper protein ATHB-15-like isoform X1 [Beta vulgaris subsp. vulgaris]	194	3.53018	115	1.90735	98	2.06299	1484	13.7008	113	1.42726	435	6.0553	165	2.57916	67	2.42974	1261	15.2728	50	1.77924	84	0	A0A0J8BLB8
						c184431_g12_i2	PREDICTED: DNA polymerase epsilon catalytic subunit A [Beta vulgaris subsp. vulgaris]	53	1.43055	11	0.270618	6	0.18735	474	6.49116	11	0.206086	75	1.5486	14	0.324605	12	0.645503	346	6.216	3	0.15835	85	4e-07	A0A0J8BVB2
						c184431_g12_i1	PREDICTED: DNA polymerase epsilon catalytic subunit A [Beta vulgaris subsp. vulgaris]	28	1.04018	9	0.304739	5	0.214879	343	6.46486	8	0.206285	61	1.73352	10	0.319116	12	0.888422	243	6.00845	2	0.145294	85	2e-07	A0A0J8BVB2
						c184411_g2_i4	PREDICTED: auxin response factor 9 [Beta vulgaris subsp. vulgaris]	294	6.1327	141	2.68078	89	2.14768	2080	22.0133	85	1.2307	382	6.09564	139	2.49069	51	2.12014	1347	18.7016	28	1.14217	47	4e-10	A0A0J8B8H1
						c184401_g3_i2	PREDICTED: DNA repair protein REV1 isoform X1 [Beta vulgaris subsp. vulgaris]	120	0.77232	60	0.351969	82	0.610528	671	2.19106	97	0.433327	160	0.787748	87	0.480989	42	0.53871	626	2.68162	28	0.352406	49	8e-64	A0A0J8EDR7
						c184029_g14_i14	PREDICTED: regulator of telomere elongation helicase 1 isoform X1 [Beta vulgaris subsp. vulgaris]	142	1.00921	74	0.47936	26	0.213768	949	3.42197	16	0.07893	154	0.83727	29	0.177048	18	0.25495	583	2.75784	15	0.208475	44	2e-54	A0A0J8BHA8
						c183720_g3_i8	PREDICTED: homeobox-leucine zipper protein REVOLUTA-like [Beta vulgaris subsp. vulgaris]	106	2.08104	71	1.27049	50	1.13559	1066	10.6182	145	1.97593	172	2.58319	84	1.41662	31	1.21291	610	7.971	40	1.53569	63	6e-32	A0A0J8BQ02
						c183720_g3_i11	PREDICTED: homeobox-leucine zipper protein REVOLUTA-like [Beta vulgaris subsp. vulgaris]	55	2.22823	23	0.849303	13	0.60928	596	12.2507	28	0.78738	72	2.23142	44	1.53126	16	1.29184	299	8.06262	3	0.237677	68	4e-107	A0A0J8BQ02
						c182951_g18_i1	PREDICTED: heat shock factor protein HSF8-like [Beta vulgaris subsp. vulgaris]	45	0.872465	29	0.512472	23	0.515869	457	4.4954	46	0.619045	88	1.30518	57	0.949315	18	0.695501	294	3.79394	10	0.379144	54	1e-116	A0A0J8CCL6
						c182537_g2_i14	PREDICTED: DNA mismatch repair protein MSH1, mitochondrial [Beta vulgaris subsp. vulgaris]	37	0.451263	20	0.222328	15	0.211639	181	1.12001	18	0.15238	57	0.531807	24	0.251443	7	0.170144	215	1.74531	7	0.166953	92	9e-24	A0A0J8BGV1
						c182368_g9_i10	PREDICTED: DNA polymerase kappa isoform X1 [Beta vulgaris subsp. vulgaris]	217	1.45937	70	0.429083	76	0.591284	1766	6.02579	102	0.476141	407	2.09388	235	1.35761	63	0.844378	1167	5.22378	53	0.69703	67	7e-08	A0A0J8BJ70
						c182184_g8_i3	PREDICTED: transcription factor AS1 [Beta vulgaris subsp. vulgaris]	308	8.2921	118	2.89556	49	1.52611	1339	18.2899	122	2.27983	488	10.0504	144	3.33025	60	3.21925	1246	22.3275	51	2.68505	63	9e-138	A0A0J8E3F9
						c182184_g8_i2	PREDICTED: transcription factor AS1 [Beta vulgaris subsp. vulgaris]	395	4.83436	140	1.56173	63	0.891986	1739	10.7984	150	1.27427	647	6.05756	239	2.51269	78	1.90251	1603	13.0582	74	1.7711	63	1e-130	A0A0J8E3F9
						c181859_g6_i3	PREDICTED: squamosa promoter-binding-like protein 16 [Beta vulgaris subsp. vulgaris]	142	4.73553	66	2.00614	18	0.69443	948	16.04	66	1.52775	225	5.74003	58	1.66153	20	1.32923	493	10.9429	18	1.17387	50	2e-64	A0A0J8C5U6
						c181814_g1_i3	PREDICTED: homeobox-leucine zipper protein REVOLUTA-like [Beta vulgaris subsp. vulgaris]	240	4.7162	122	2.18513	90	2.04597	2371	23.639	110	1.50038	458	6.88491	224	3.7812	70	2.74138	1368	17.8927	47	1.80613	75	0	A0A0J8BQ02
						c181814_g1_i14	PREDICTED: homeobox-leucine zipper protein REVOLUTA-like [Beta vulgaris subsp. vulgaris]	48	3.22966	30	1.83981	24	1.86811	425	14.5084	27	1.26098	92	4.73538	36	2.08074	11	1.47502	269	12.0469	7	0.921047	83	2e-109	A0A0J8BQ02
						c181814_g1_i13	PREDICTED: homeobox-leucine zipper protein REVOLUTA-like [Beta vulgaris subsp. vulgaris]	297	4.05773	161	2.00488	119	1.88083	2879	19.9565	139	1.31817	552	5.76922	285	3.34481	89	2.42329	1750	15.9137	58	1.54961	92	2e-99	A0A0J8BQ02
						c181814_g1_i11	PREDICTED: homeobox-leucine zipper protein REVOLUTA-like [Beta vulgaris subsp. vulgaris]	193	2.38501	117	1.31782	87	1.24374	1839	11.5301	89	0.763399	352	3.32757	175	1.85768	57	1.40378	1245	10.2402	35	0.845804	87	0	A0A0J8BQ02
						c181814_g1_i10	PREDICTED: homeobox-leucine zipper protein REVOLUTA-like [Beta vulgaris subsp. vulgaris]	113	3.29998	54	1.43735	34	1.14865	1249	18.506	46	0.932436	221	4.93715	98	2.45843	36	2.0952	708	13.7617	25	1.42771	83	2e-144	A0A0J8BQ02
						c181814_g1_i1	PREDICTED: homeobox-leucine zipper protein REVOLUTA-like [Beta vulgaris subsp. vulgaris]	287	3.71473	168	1.98195	128	1.9166	3056	20.0685	139	1.24879	544	5.38636	293	3.25771	93	2.39893	1869	16.1013	56	1.41743	95	7e-36	A0A0J8BQ02
						c181813_g4_i4	PREDICTED: protein CUP-SHAPED COTYLEDON 1 [Beta vulgaris subsp. vulgaris]	50	1.48597	29	0.78555	18	0.618852	1447	21.8184	76	1.56776	58	1.31862	19	0.485056	14	0.829194	786	15.5478	37	2.15035	93	2e-96	A0A0J8CM76
						c181813_g4_i3	PREDICTED: protein CUP-SHAPED COTYLEDON 1 [Beta vulgaris subsp. vulgaris]	69	1.68995	31	0.692028	23	0.651671	2111	26.2319	103	1.75102	100	1.8736	31	0.652208	15	0.732159	1152	18.7795	57	2.73004	60	3e-112	A0A0J8CM76
						c181813_g4_i1	PREDICTED: protein CUP-SHAPED COTYLEDON 1 [Beta vulgaris subsp. vulgaris]	64	1.4462	31	0.63848	22	0.575105	1995	22.8722	92	1.443	91	1.57305	29	0.56292	12	0.540405	1101	16.5594	53	2.34203	53	3e-103	A0A0J8CM76
						c181688_g11_i20	PREDICTED: probable DNA helicase MCM8 isoform X2 [Beta vulgaris subsp. vulgaris]	33	0.505369	10	0.139583	5	0.088581	199	1.54619	7	0.0744083	51	0.59747	12	0.157861	5	0.1526	102	1.03969	2	0.0598954	84	0	A0A0J8B3G5
						c181688_g11_i12	PREDICTED: probable DNA helicase MCM8 isoform X2 [Beta vulgaris subsp. vulgaris]	35	0.519537	10	0.135296	6	0.103033	188	1.41587	7	0.0721232	50	0.567767	11	0.140262	5	0.147914	100	0.987998	2	0.058056	77	0	A0A0J8B3G5
						c181663_g5_i9	PREDICTED: telomere repeat-binding protein 3 [Beta vulgaris subsp. vulgaris]	42	1.17905	35	0.895547	47	1.52636	770	10.9671	61	1.18862	86	1.84686	46	1.10928	16	0.895144	536	10.0151	10	0.548974	77	5e-18	A0A0J8D249
						c181663_g5_i2	PREDICTED: telomere repeat-binding protein 3 [Beta vulgaris subsp. vulgaris]	33	0.94856	28	0.733577	38	1.2636	657	9.58148	52	1.03749	77	1.69314	38	0.938284	11	0.630134	464	8.8772	9	0.505897	49	1e-07	A0A0J8D249
						c181649_g7_i5	PREDICTED: auxin response factor 17 [Beta vulgaris subsp. vulgaris]	30	0.619334	17	0.319882	23	0.549298	197	2.06342	27	0.386898	42	0.663292	23	0.407879	13	0.534856	129	1.77256	14	0.565198	45	9e-45	A0A0J8FWK2
						c181175_g7_i4	floral homeotic protein APETALA 2, partial [Silene latifolia]	28	2.4228	17	1.34074	13	1.3013	205	8.99972	23	1.38139	24	1.58863	18	1.33792	8	1.37955	183	10.5394	5	0.846053	88	5e-72	G5DWQ4
						c181175_g7_i22	PREDICTED: AP2-like ethylene-responsive transcription factor At1g79700 [Beta vulgaris subsp. vulgaris]	25	1.54379	10	0.56284	11	0.785808	174	5.45147	17	0.728661	27	1.27545	11	0.583499	5	0.615329	171	7.02832	5	0.603791	65	9e-06	A0A0J8EKJ4
						c181171_g3_i5	hypothetical protein BVRB_8g201200 isoform B [Beta vulgaris subsp. vulgaris]	32	0.512449	9	0.131365	9	0.166732	163	1.32436	17	0.188963	26	0.318512	16	0.2201	3	0.0957439	134	1.42828	6	0.187897	89	3e-09	A0A0J8B5W2
						c181006_g1_i4	PREDICTED: ATP-dependent DNA helicase 2 subunit KU80 [Beta vulgaris subsp. vulgaris]	50	0.767387	26	0.36371	26	0.46163	326	2.53851	21	0.223714	93	1.09189	27	0.355966	9	0.275281	228	2.32909	11	0.330146	69	0	A0A0J8BJ79
						c180875_g16_i20	ABA responsive element binding factor [Dianthus caryophyllus]	85	1.22961	54	0.712001	55	0.920425	698	5.12297	86	0.863529	125	1.38328	83	1.0314	42	1.21085	597	5.7482	25	0.707227	46	2e-05	N0DR69
						c180779_g3_i9	PREDICTED: two-component response regulator-like APRR2 isoform X2 [Beta vulgaris subsp. vulgaris]	465	8.72193	299	5.11173	157	3.40671	2311	21.9926	184	2.39555	260	3.73065	118	1.90126	53	1.98118	1335	16.6666	38	1.39384	72	5e-59	A0A0J8CD52
						c180779_g3_i7	PREDICTED: two-component response regulator-like APRR2 isoform X1 [Beta vulgaris subsp. vulgaris]	700	9.00764	457	5.36002	238	3.54296	3719	24.2804	312	2.78674	375	3.69144	182	2.0118	81	2.07724	2068	17.7121	56	1.40919	62	0	A0A0J8F6Z1
						c180779_g3_i6	PREDICTED: two-component response regulator-like APRR2 isoform X1 [Beta vulgaris subsp. vulgaris]	555	10.7209	345	6.07425	178	3.9777	3150	30.8719	268	3.59335	290	4.28535	145	2.40605	71	2.73328	1752	22.5257	47	1.77543	60	0	A0A0J8F6Z1
						c180779_g3_i3	PREDICTED: two-component response regulator-like APRR2 isoform X1 [Beta vulgaris subsp. vulgaris]	677	11.6251	453	7.08992	228	4.52915	3558	30.9976	315	3.75444	350	4.59754	176	2.59608	81	2.77192	1998	22.8354	54	1.8133	62	0	A0A0J8F6Z1
						c180779_g3_i1	PREDICTED: two-component response regulator-like APRR2 isoform X1 [Beta vulgaris subsp. vulgaris]	684	10.1318	442	5.96745	229	3.92411	3630	27.2805	299	3.07418	370	4.19259	171	2.17583	81	2.39114	2040	20.1126	55	1.59317	62	0	A0A0J8F6Z1
						c180683_g9_i1	PREDICTED: auxin response factor 1 [Beta vulgaris subsp. vulgaris]	86	4.79012	30	1.52302	24	1.54645	510	14.4124	30	1.15984	148	6.30611	50	2.39231	28	3.10811	405	15.0145	17	1.85168	74	3e-48	A0A0J8C793
						c180562_g16_i2	RNA polymerase beta chain, partial (chloroplast) [Nepenthes sp. 'Kosobe']	21	0.614123	5	0.133273	8	0.270646	144	2.13656	17	0.345075	23	0.514536	22	0.552661	6	0.349685	175	3.40629	3	0.171564	76	1e-07	A1XK60
						c180494_g1_i2	PREDICTED: transcription factor TGA2-like [Beta vulgaris subsp. vulgaris]	31	0.579652	8	0.136343	8	0.17305	226	2.14403	7	0.0908515	42	0.600767	22	0.353369	16	0.596232	164	2.04107	2	0.0731315	70	7e-173	A0A0J8B205
						c180355_g9_i2	hypothetical protein BVRB_8g201200 isoform B [Beta vulgaris subsp. vulgaris]	17	0.704333	1	0.037763	9	0.431367	130	2.73268	13	0.373853	23	0.728968	24	0.854162	8	0.660554	116	3.19885	10	0.81021	65	1e-08	A0A0J8B5W2
						c180172_g9_i10	RNA polymerase C2, partial (chloroplast) [Persicaria virginiana]	38	0.456313	21	0.229845	22	0.305617	444	2.70507	23	0.191706	57	0.523607	33	0.340402	11	0.263246	391	3.12509	11	0.25831	52	1e-59	G4WP05
						c180111_g1_i11	PREDICTED: MADS-box transcription factor 27-like [Beta vulgaris subsp. vulgaris]	27	1.00391	12	0.406678	11	0.473152	276	5.20665	14	0.361318	37	1.05241	18	0.574917	3	0.222302	175	4.3309	7	0.508978	73	5e-84	A0A0J8C988
						c180111_g1_i1	PREDICTED: MADS-box transcription factor 27-like [Beta vulgaris subsp. vulgaris]	66	2.20452	18	0.547998	12	0.463689	592	10.0325	36	0.834642	160	4.08828	76	2.18063	22	1.46447	327	7.26983	21	1.37169	87	9e-23	A0A0J8C988
						c180066_g9_i8	hypothetical protein BVRB_1g001770 isoform B [Beta vulgaris subsp. vulgaris]	67	0.909764	39	0.482676	39	0.612624	863	5.9454	52	0.490101	139	1.44384	85	0.991454	30	0.811829	590	5.33228	20	0.531071	52	8e-08	A0A0J8FWX2
						c180066_g9_i7	PREDICTED: myb-related protein 308-like [Beta vulgaris subsp. vulgaris]	40	0.816956	19	0.353695	15	0.35441	434	4.49723	32	0.453646	70	1.09367	42	0.736865	20	0.814063	285	3.87428	9	0.35946	45	3e-45	A0A0J8D727
						c180066_g9_i2	PREDICTED: DNA mismatch repair protein MLH1 isoform X1 [Beta vulgaris subsp. vulgaris]	81	0.900893	46	0.466319	47	0.604731	938	5.29307	56	0.43232	161	1.36983	102	0.974515	34	0.753628	658	4.87104	21	0.456748	52	5e-08	A0A0J8D1Y5
						c180066_g9_i14	PREDICTED: myb-related protein 308-like [Beta vulgaris subsp. vulgaris]	107	0.861837	66	0.484532	60	0.559073	1388	5.67215	84	0.469623	221	1.36171	147	1.01709	54	0.866812	922	4.94288	25	0.393777	51	5e-72	A0A0J8D727
						c180066_g9_i10	PREDICTED: myb-related protein Myb4 [Beta vulgaris subsp. vulgaris]	24	0.626485	16	0.380677	14	0.422769	364	4.82078	24	0.43485	48	0.9585	38	0.852085	17	0.884378	229	3.97871	5	0.255234	61	4e-28	A0A0J8CD61
						c179856_g5_i6	transcription factor (E2F) [Oxybasis rubra]	119	1.79687	88	1.21113	66	1.15289	716	5.48529	71	0.744144	181	2.09074	64	0.830137	23	0.692129	462	4.64322	17	0.501981	75	4e-98	Q9FNS0
						c179856_g5_i3	transcription factor (E2F) [Oxybasis rubra]	125	1.80577	90	1.18504	69	1.15313	743	5.44576	72	0.721961	180	1.98919	66	0.819024	23	0.662171	481	4.62493	17	0.480254	63	3e-90	Q9FNS0
						c179856_g5_i1	transcription factor (E2F) [Oxybasis rubra]	123	1.74393	90	1.16306	69	1.13175	742	5.33758	72	0.708574	172	1.86554	66	0.803836	23	0.649892	482	4.54861	16	0.443622	57	9e-74	Q9FNS0
						c179610_g1_i6	PREDICTED: fanconi-associated nuclease 1 homolog isoform X2 [Beta vulgaris subsp. vulgaris]	41	0.762568	14	0.237334	12	0.258197	407	3.84066	25	0.322748	97	1.38012	40	0.639079	15	0.556001	352	4.35757	10	0.363717	65	2e-12	A0A0J8FKA9
						c179610_g1_i5	PREDICTED: fanconi-associated nuclease 1 homolog isoform X2 [Beta vulgaris subsp. vulgaris]	48	1.50525	19	0.543071	21	0.761836	441	7.01651	16	0.348269	94	2.255	37	0.996708	19	1.18743	483	10.0814	14	0.858545	43	2e-87	A0A0J8FKA9
						c179610_g1_i4	PREDICTED: fanconi-associated nuclease 1 homolog isoform X2 [Beta vulgaris subsp. vulgaris]	22	0.648781	4	0.107516	6	0.204693	246	3.68067	12	0.245632	55	1.24077	26	0.658641	11	0.646484	205	4.0238	7	0.403685	74	2e-100	A0A0J8FKA9
						c179610_g1_i3	PREDICTED: fanconi-associated nuclease 1 homolog isoform X2 [Beta vulgaris subsp. vulgaris]	59	1.26201	27	0.526396	32	0.79184	569	6.17505	29	0.430564	135	2.20901	46	0.845219	24	1.02309	597	8.4995	18	0.752927	65	3e-143	A0A0J8FKA9
						c179610_g1_i21	PREDICTED: fanconi-associated nuclease 1 homolog isoform X2 [Beta vulgaris subsp. vulgaris]	19	0.733704	8	0.281575	6	0.268037	143	2.80169	11	0.294841	36	1.06346	16	0.530746	4	0.307834	134	3.44413	3	0.226546	65	3e-94	A0A0J8FKA9
						c179610_g1_i19	PREDICTED: fanconi-associated nuclease 1 homolog isoform X2 [Beta vulgaris subsp. vulgaris]	61	1.36666	25	0.510514	33	0.855304	566	6.43374	30	0.466531	140	2.39944	46	0.885296	24	1.0716	590	8.79813	18	0.788628	50	1e-175	A0A0J8FKA9
						c179610_g1_i14	PREDICTED: fanconi-associated nuclease 1 homolog isoform X2 [Beta vulgaris subsp. vulgaris]	136	0.948612	75	0.476813	77	0.621321	1058	3.74414	55	0.266282	274	1.46202	109	0.653095	57	0.792345	1172	5.44108	30	0.409204	47	2e-115	A0A0J8FKA9
						c179610_g1_i13	PREDICTED: fanconi-associated nuclease 1 homolog isoform X2 [Beta vulgaris subsp. vulgaris]	41	0.738084	14	0.229714	12	0.249907	412	3.76302	25	0.312385	99	1.36335	39	0.603096	16	0.574026	350	4.1937	10	0.352039	65	2e-12	A0A0J8FKA9
						c179583_g14_i6	PREDICTED: DNA polymerase beta [Beta vulgaris subsp. vulgaris]	62	0.575939	15	0.127003	26	0.279405	347	1.63542	56	0.361078	126	0.895378	56	0.446861	27	0.499848	486	3.00489	17	0.308818	59	6e-95	A0A0J8BWQ9
						c179583_g14_i1	PREDICTED: DNA polymerase beta [Beta vulgaris subsp. vulgaris]	56	0.526247	16	0.137044	26	0.282651	348	1.6592	57	0.371797	123	0.884217	55	0.443981	25	0.4682	485	3.03355	17	0.312406	59	5e-95	A0A0J8BWQ9
						c179451_g16_i3	PREDICTED: FACT complex subunit SSRP1 [Beta vulgaris subsp. vulgaris]	63	4.59155	16	1.06286	6	0.505879	277	10.2427	11	0.556468	135	7.5267	25	1.56516	14	2.03347	161	7.81003	5	0.71262	50	6e-06	A0A0J8C9E7
						c179335_g4_i7	hypothetical protein BVRB_7g179580 isoform B [Beta vulgaris subsp. vulgaris]	13	0.545051	12	0.458577	13	0.630541	198	4.21188	15	0.43653	37	1.18672	18	0.648286	7	0.5849	146	4.07431	4	0.327962	85	5e-06	A0A0J8B7Q3
						c179335_g4_i4	hypothetical protein BVRB_7g179580 isoform B [Beta vulgaris subsp. vulgaris]	19	0.438772	4	0.0841942	8	0.213723	233	2.72997	8	0.128234	45	0.794967	19	0.376911	10	0.46023	161	2.47468	4	0.18064	91	1e-16	A0A0J8B7Q3
						c179200_g2_i2	PREDICTED: DNA polymerase delta catalytic subunit [Beta vulgaris subsp. vulgaris]	19	0.394375	11	0.208106	3	0.0720365	163	1.71656	8	0.115259	30	0.476352	5	0.0891508	2	0.0827323	102	1.40917	0	0	91	1e-21	A0A0J8CPY4
						c179200_g1_i9	PREDICTED: DNA polymerase delta catalytic subunit [Beta vulgaris subsp. vulgaris]	181	2.48338	93	1.16301	57	0.904722	1178	8.20024	62	0.590452	360	3.77849	74	0.87216	34	0.929679	672	6.13679	18	0.482954	88	1e-13	A0A0J8CPY4
						c179200_g1_i8	PREDICTED: DNA polymerase delta catalytic subunit [Beta vulgaris subsp. vulgaris]	179	2.60375	95	1.25953	58	0.976002	1175	8.67164	63	0.636086	376	4.18395	72	0.899662	36	1.04361	687	6.65137	18	0.512022	88	0	A0A0J8CPY4
						c179200_g1_i7	PREDICTED: DNA polymerase delta catalytic subunit [Beta vulgaris subsp. vulgaris]	341	3.54512	190	1.80039	104	1.25079	2228	11.7519	97	0.699966	662	5.26485	135	1.20562	62	1.28457	1220	8.44197	28	0.56925	53	3e-09	A0A0J8CPY4
						c179200_g1_i5	PREDICTED: DNA polymerase delta catalytic subunit [Beta vulgaris subsp. vulgaris]	153	3.46477	90	1.85764	56	1.46706	1001	11.501	57	0.895956	336	5.82068	62	1.20608	30	1.35392	583	8.78737	15	0.664268	88	0	A0A0J8CPY4
						c179200_g1_i14	PREDICTED: DNA polymerase delta catalytic subunit [Beta vulgaris subsp. vulgaris]	182	2.32916	102	1.18977	64	0.947509	1241	8.05779	63	0.559624	385	3.76912	73	0.802509	39	0.994676	722	6.14996	19	0.475499	83	4e-180	A0A0J8CPY4
						c179200_g1_i12	PREDICTED: DNA polymerase delta catalytic subunit [Beta vulgaris subsp. vulgaris]	268	3.1133	142	1.50353	72	0.967598	1743	10.2731	56	0.451547	501	4.45221	96	0.957982	45	1.04181	938	7.25265	24	0.545213	81	3e-07	A0A0J8CPY4
						c179200_g1_i1	PREDICTED: DNA polymerase delta catalytic subunit [Beta vulgaris subsp. vulgaris]	235	2.55228	115	1.1384	63	0.791546	1582	8.71731	50	0.376928	445	3.69719	90	0.839657	45	0.974006	807	5.83365	19	0.403536	90	0	A0A0J8CPY4
						c178698_g1_i5	hypothetical protein BVRB_7g160720 isoform B [Beta vulgaris subsp. vulgaris]	34	0.934507	6	0.150311	5	0.158983	320	4.46242	3	0.0572339	24	0.504622	10	0.236104	7	0.383435	120	2.19529	5	0.268746	43	9e-11	A0A0J8C255
						c178698_g1_i4	hypothetical protein BVRB_7g160720 isoform A [Beta vulgaris subsp. vulgaris]	112	2.44164	16	0.317921	13	0.327855	862	9.53425	10	0.151318	65	1.084	20	0.374535	23	0.999264	327	4.7448	21	0.895264	51	2e-53	A0A0J8C2N9
						c178698_g1_i2	hypothetical protein BVRB_7g160720 isoform A [Beta vulgaris subsp. vulgaris]	120	2.58257	16	0.313854	13	0.32366	892	9.73984	9	0.134444	62	1.02074	18	0.332769	23	0.986479	329	4.71274	19	0.799637	51	2e-53	A0A0J8C2N9
						c178698_g1_i1	hypothetical protein BVRB_7g160720 isoform B [Beta vulgaris subsp. vulgaris]	103	2.01369	14	0.249471	10	0.226168	811	8.04437	8	0.108561	63	0.942208	24	0.403056	21	0.818208	311	4.0469	17	0.649939	62	1e-50	A0A0J8C255
						c178612_g6_i2	hypothetical protein BVRB_3g060800 isoform A [Beta vulgaris subsp. vulgaris]	21	0.685644	3	0.0892766	5	0.188853	318	5.26772	16	0.3626	41	1.02403	27	0.757256	15	0.976023	171	3.71606	5	0.319241	62	5e-19	A0A0J8CNP1
						c178612_g6_i15	hypothetical protein BVRB_3g060800 isoform A [Beta vulgaris subsp. vulgaris]	49	1.48886	8	0.221557	13	0.45696	367	5.65772	25	0.527263	88	2.04547	46	1.20065	16	0.968877	204	4.12569	7	0.415935	45	7e-33	A0A0J8CNP1
						c178339_g4_i7	PREDICTED: protein ALWAYS EARLY 3 isoform X1 [Beta vulgaris subsp. vulgaris]	28	0.528017	8	0.137505	11	0.239971	183	1.75089	6	0.0785362	34	0.490479	22	0.356379	7	0.263074	199	2.49776	2	0.0737546	46	6e-20	A0A0J8DWA1
						c178339_g4_i2	PREDICTED: protein ALWAYS EARLY 3 isoform X1 [Beta vulgaris subsp. vulgaris]	27	0.488565	8	0.131943	9	0.188398	171	1.5699	6	0.0753596	34	0.470641	21	0.326421	7	0.252433	200	2.40878	3	0.106157	71	7e-05	A0A0J8DWA1
						c178244_g13_i5	RNA polymerase beta chain, partial (chloroplast) [Nepenthes sp. 'Kosobe']	34	1.28118	11	0.377799	19	0.828248	259	4.95162	8	0.209242	51	1.47012	23	0.744489	6	0.45058	142	3.56145	4	0.294754	75	5e-24	A1XK60
						c178068_g3_i3	PREDICTED: AP2-like ethylene-responsive transcription factor AIL6 [Beta vulgaris subsp. vulgaris]	143	1.86467	40	0.475403	15	0.226273	763	5.04785	13	0.117662	208	2.07482	27	0.302433	21	0.545725	480	4.16595	13	0.331495	41	3e-07	A0A0J8F150
						c178068_g3_i13	hypothetical protein BVRB_8g198510 isoform A [Beta vulgaris subsp. vulgaris]	142	1.93127	40	0.495853	16	0.25174	764	5.27188	14	0.132164	221	2.29932	26	0.303759	22	0.596304	514	4.65293	14	0.372351	78	2e-73	A0A0J8BTI0
						c177887_g13_i2	PREDICTED: probable histone H2A variant 3 [Beta vulgaris subsp. vulgaris]	317	14.3496	44	1.81539	20	1.04733	1041	23.9082	49	1.53959	420	14.5439	64	2.48862	72	6.49533	709	21.3616	23	2.03599	96	6e-68	A0A0J8CDF1
						c177698_g9_i3	PREDICTED: BEL1-like homeodomain protein 1 [Beta vulgaris subsp. vulgaris]	70	2.00115	19	0.495077	15	0.496077	301	4.36582	18	0.357177	71	1.55272	25	0.613935	15	0.854601	229	4.35738	5	0.279525	43	4e-71	A0A0J8BY69
						c177698_g9_i1	PREDICTED: BEL1-like homeodomain protein 1 [Beta vulgaris subsp. vulgaris]	61	1.80142	18	0.484501	10	0.341634	272	4.0754	16	0.32797	62	1.40065	22	0.558094	15	0.882807	221	4.34395	4	0.231001	43	2e-71	A0A0J8BY69
						c177456_g5_i7	hypothetical protein BVRB_3g048080 isoform B [Beta vulgaris subsp. vulgaris]	164	1.67192	93	0.864154	83	0.97887	1284	6.64129	178	1.25956	508	3.96174	234	2.04921	105	2.13329	1211	8.21718	91	1.81418	85	7e-41	A0A0J8CSF7
						c177297_g10_i2	PREDICTED: uncharacterized protein LOC104889531 [Beta vulgaris subsp. vulgaris]	51	0.916927	17	0.278581	41	0.852755	287	2.61796	32	0.399341	79	1.08653	61	0.942095	19	0.680782	380	4.54732	9	0.316429	53	5e-74	A0A0J8FH45
						c177297_g10_i1	PREDICTED: uncharacterized protein LOC104889531 [Beta vulgaris subsp. vulgaris]	53	0.93647	17	0.273781	41	0.838065	287	2.57286	34	0.41699	80	1.08133	62	0.941043	19	0.669054	382	4.49251	10	0.345531	53	5e-74	A0A0J8FH45
						c177294_g8_i1	RNA polymerase beta chain, partial (chloroplast) [Polygonum sp. Qiu 94110]	41	1.24309	11	0.303982	10	0.350747	382	5.87623	11	0.231494	45	1.04372	29	0.755295	10	0.604238	291	5.87245	2	0.118582	50	1e-06	A1XK43
						c177262_g24_i1	RNA polymerase beta' subunit, partial (chloroplast) [Boerhavia diffusa]	44	0.399121	28	0.231498	31	0.325304	466	2.14464	37	0.23296	116	0.804936	74	0.576611	25	0.45194	705	4.25646	9	0.159648	73	3e-20	R4I7H1
						c177112_g12_i2	PREDICTED: zinc-finger homeodomain protein 3-like [Beta vulgaris subsp. vulgaris]	58	1.38978	18	0.393122	14	0.38808	571	6.94178	24	0.39917	129	2.36461	42	0.864504	13	0.620799	292	4.65702	17	0.796591	56	2e-62	A0A0J8C767
						c177112_g12_i1	PREDICTED: zinc-finger homeodomain protein 3-like [Beta vulgaris subsp. vulgaris]	54	1.41751	17	0.406741	15	0.455512	565	7.52484	25	0.455513	120	2.40971	41	0.92452	13	0.680089	281	4.9096	18	0.924004	56	8e-63	A0A0J8C767
						c176876_g30_i2	DNA binding with one finger [Tamarix hispida]	53	1.28535	34	0.751557	47	1.31862	623	7.66568	60	1.01001	64	1.18735	59	1.22913	25	1.2083	346	5.58508	21	0.995942	89	2e-38	A0A077D1E8
						c175772_g7_i3	PREDICTED: homeobox-leucine zipper protein REVOLUTA-like [Beta vulgaris subsp. vulgaris]	20	1.52642	12	0.83476	9	0.794624	229	8.86738	12	0.635702	32	1.86829	14	0.917849	6	0.912608	125	6.34981	9	1.34324	67	7e-70	A0A0J8BQ02
						c175772_g7_i2	PREDICTED: homeobox-leucine zipper protein REVOLUTA-like [Beta vulgaris subsp. vulgaris]	19	1.02174	17	0.833248	6	0.373263	183	4.99294	12	0.447918	31	1.27527	15	0.692914	9	0.96454	123	4.40251	10	1.05162	90	3e-52	A0A0J8BQ02
						c175772_g7_i1	PREDICTED: homeobox-leucine zipper protein REVOLUTA-like [Beta vulgaris subsp. vulgaris]	24	2.40875	17	1.55513	11	1.27717	244	12.4247	17	1.18429	27	2.07299	16	1.37943	7	1.40013	127	8.48383	7	1.37388	88	9e-79	A0A0J8BQ02
						c175605_g24_i3	PREDICTED: homeobox-leucine zipper protein REVOLUTA-like [Beta vulgaris subsp. vulgaris]	29	1.1117	12	0.419282	10	0.44347	222	4.31775	17	0.452341	47	1.37828	18	0.592735	6	0.458384	165	4.20998	4	0.299859	84	2e-29	A0A0J8BQ02
						c175605_g24_i2	PREDICTED: homeobox-leucine zipper protein REVOLUTA-like [Beta vulgaris subsp. vulgaris]	19	1.53066	8	0.587424	8	0.745573	210	8.58342	18	1.00653	30	1.84883	19	1.31486	4	0.642206	138	7.39965	2	0.315082	79	4e-90	A0A0J8BQ02
						c175605_g24_i1	PREDICTED: homeobox-leucine zipper protein REVOLUTA-like [Beta vulgaris subsp. vulgaris]	29	0.864916	16	0.434944	10	0.345026	185	2.7994	18	0.372629	42	0.958245	16	0.409917	5	0.297191	146	2.89825	3	0.174971	79	7e-05	A0A0J8BQ02
						c175157_g1_i7	hypothetical protein BVRB_2g028090 isoform B [Beta vulgaris subsp. vulgaris]	12	0.230848	7	0.122738	8	0.178037	225	2.19606	15	0.200293	17	0.250176	18	0.297452	10	0.383384	113	1.44687	13	0.489054	44	5e-27	A0A0J8FSI9
						c175157_g1_i6	hypothetical protein BVRB_2g028090 isoform B [Beta vulgaris subsp. vulgaris]	12	0.207839	8	0.126291	10	0.200365	237	2.08263	16	0.192351	18	0.23849	19	0.282683	7	0.241621	114	1.31419	14	0.47418	74	7e-11	A0A0J8FSI9
						c175157_g1_i1	MADS box protein [Dianthus caryophyllus]	26	0.377155	10	0.132216	9	0.151031	236	1.7369	25	0.251719	28	0.310711	28	0.348903	6	0.173455	119	1.14895	12	0.340406	66	9e-05	Q39685
						c173155_g1_i1	PREDICTED: replication protein A 32 kDa subunit B-like [Beta vulgaris subsp. vulgaris]	36	0.726789	15	0.276016	15	0.350326	309	3.16505	27	0.378354	52	0.803083	30	0.520268	5	0.201171	234	3.14434	8	0.315838	56	3e-07	A0A0J8BPY0
4	GO:0016855	racemase and epimerase activity, acting on amino acids and derivatives	F	4.09766e-07	3.01915e-09	c175605_g24_i1	PREDICTED: homeobox-leucine zipper protein REVOLUTA-like [Beta vulgaris subsp. vulgaris]	29	0.864916	16	0.434944	10	0.345026	185	2.7994	18	0.372629	42	0.958245	16	0.409917	5	0.297191	146	2.89825	3	0.174971	79	7e-05	A0A0J8BQ02
						c175605_g24_i2	PREDICTED: homeobox-leucine zipper protein REVOLUTA-like [Beta vulgaris subsp. vulgaris]	19	1.53066	8	0.587424	8	0.745573	210	8.58342	18	1.00653	30	1.84883	19	1.31486	4	0.642206	138	7.39965	2	0.315082	79	4e-90	A0A0J8BQ02
						c175605_g24_i3	PREDICTED: homeobox-leucine zipper protein REVOLUTA-like [Beta vulgaris subsp. vulgaris]	29	1.1117	12	0.419282	10	0.44347	222	4.31775	17	0.452341	47	1.37828	18	0.592735	6	0.458384	165	4.20998	4	0.299859	84	2e-29	A0A0J8BQ02
						c175772_g7_i1	PREDICTED: homeobox-leucine zipper protein REVOLUTA-like [Beta vulgaris subsp. vulgaris]	24	2.40875	17	1.55513	11	1.27717	244	12.4247	17	1.18429	27	2.07299	16	1.37943	7	1.40013	127	8.48383	7	1.37388	88	9e-79	A0A0J8BQ02
						c175772_g7_i2	PREDICTED: homeobox-leucine zipper protein REVOLUTA-like [Beta vulgaris subsp. vulgaris]	19	1.02174	17	0.833248	6	0.373263	183	4.99294	12	0.447918	31	1.27527	15	0.692914	9	0.96454	123	4.40251	10	1.05162	90	3e-52	A0A0J8BQ02
						c175772_g7_i3	PREDICTED: homeobox-leucine zipper protein REVOLUTA-like [Beta vulgaris subsp. vulgaris]	20	1.52642	12	0.83476	9	0.794624	229	8.86738	12	0.635702	32	1.86829	14	0.917849	6	0.912608	125	6.34981	9	1.34324	67	7e-70	A0A0J8BQ02
						c181814_g1_i1	PREDICTED: homeobox-leucine zipper protein REVOLUTA-like [Beta vulgaris subsp. vulgaris]	287	3.71473	168	1.98195	128	1.9166	3056	20.0685	139	1.24879	544	5.38636	293	3.25771	93	2.39893	1869	16.1013	56	1.41743	95	7e-36	A0A0J8BQ02
						c181814_g1_i10	PREDICTED: homeobox-leucine zipper protein REVOLUTA-like [Beta vulgaris subsp. vulgaris]	113	3.29998	54	1.43735	34	1.14865	1249	18.506	46	0.932436	221	4.93715	98	2.45843	36	2.0952	708	13.7617	25	1.42771	83	2e-144	A0A0J8BQ02
						c181814_g1_i11	PREDICTED: homeobox-leucine zipper protein REVOLUTA-like [Beta vulgaris subsp. vulgaris]	193	2.38501	117	1.31782	87	1.24374	1839	11.5301	89	0.763399	352	3.32757	175	1.85768	57	1.40378	1245	10.2402	35	0.845804	87	0	A0A0J8BQ02
						c181814_g1_i13	PREDICTED: homeobox-leucine zipper protein REVOLUTA-like [Beta vulgaris subsp. vulgaris]	297	4.05773	161	2.00488	119	1.88083	2879	19.9565	139	1.31817	552	5.76922	285	3.34481	89	2.42329	1750	15.9137	58	1.54961	92	2e-99	A0A0J8BQ02
						c181814_g1_i14	PREDICTED: homeobox-leucine zipper protein REVOLUTA-like [Beta vulgaris subsp. vulgaris]	48	3.22966	30	1.83981	24	1.86811	425	14.5084	27	1.26098	92	4.73538	36	2.08074	11	1.47502	269	12.0469	7	0.921047	83	2e-109	A0A0J8BQ02
						c181814_g1_i3	PREDICTED: homeobox-leucine zipper protein REVOLUTA-like [Beta vulgaris subsp. vulgaris]	240	4.7162	122	2.18513	90	2.04597	2371	23.639	110	1.50038	458	6.88491	224	3.7812	70	2.74138	1368	17.8927	47	1.80613	75	0	A0A0J8BQ02
						c183720_g3_i11	PREDICTED: homeobox-leucine zipper protein REVOLUTA-like [Beta vulgaris subsp. vulgaris]	55	2.22823	23	0.849303	13	0.60928	596	12.2507	28	0.78738	72	2.23142	44	1.53126	16	1.29184	299	8.06262	3	0.237677	68	4e-107	A0A0J8BQ02
						c183720_g3_i8	PREDICTED: homeobox-leucine zipper protein REVOLUTA-like [Beta vulgaris subsp. vulgaris]	106	2.08104	71	1.27049	50	1.13559	1066	10.6182	145	1.97593	172	2.58319	84	1.41662	31	1.21291	610	7.971	40	1.53569	63	6e-32	A0A0J8BQ02
5	GO:0006281	DNA repair	P	2.67616e-06	2.16795e-08	c184401_g3_i2	PREDICTED: DNA repair protein REV1 isoform X1 [Beta vulgaris subsp. vulgaris]	120	0.77232	60	0.351969	82	0.610528	671	2.19106	97	0.433327	160	0.787748	87	0.480989	42	0.53871	626	2.68162	28	0.352406	49	8e-64	A0A0J8EDR7
						c183911_g1_i9	hypothetical protein BVRB_9g211150 [Beta vulgaris subsp. vulgaris]	559	2.29185	235	0.878172	275	1.30432	3498	7.27631	258	0.734215	1088	3.41236	588	2.07087	126	1.02952	3644	9.94399	174	1.39506	51	4e-14	A0A0J8BNY7
						c183911_g1_i7	hypothetical protein BVRB_9g211150 [Beta vulgaris subsp. vulgaris]	554	2.25181	237	0.878027	270	1.26959	3488	7.19309	258	0.727899	1071	3.33015	589	2.05654	128	1.03686	3617	9.7854	174	1.38306	51	5e-14	A0A0J8BNY7
						c183911_g1_i6	PREDICTED: protein ROS1 [Beta vulgaris subsp. vulgaris]	64	0.867907	23	0.284288	37	0.580458	522	3.59154	44	0.414166	119	1.2345	57	0.664	18	0.486469	541	4.88313	15	0.39779	51	8e-35	A0A0J8BXT4
						c183911_g1_i4	hypothetical protein BVRB_9g211150 [Beta vulgaris subsp. vulgaris]	552	2.25086	237	0.880837	275	1.29723	3489	7.21818	255	0.721737	1081	3.372	584	2.04561	126	1.02393	3633	9.86013	173	1.37951	51	4e-14	A0A0J8BNY7
						c183911_g1_i3	PREDICTED: protein ROS1 [Beta vulgaris subsp. vulgaris]	82	2.28215	35	0.887842	40	1.28785	634	8.95234	39	0.753397	225	4.79032	75	1.79305	18	0.998373	633	11.7258	20	1.0885	56	8e-115	A0A0J8BXT4
						c183911_g1_i2	PREDICTED: protein ROS1 [Beta vulgaris subsp. vulgaris]	72	1.13189	33	0.472849	54	0.982066	611	4.87337	53	0.57833	152	1.82796	77	1.03983	20	0.626601	622	6.50832	17	0.522624	64	1e-102	A0A0J8BXT4
						c183911_g1_i11	hypothetical protein BVRB_9g211150 [Beta vulgaris subsp. vulgaris]	555	2.27967	236	0.883545	276	1.31149	3504	7.30232	258	0.735577	1092	3.43126	592	2.08882	127	1.03962	3647	9.97064	174	1.39765	51	4e-14	A0A0J8BNY7
						c183911_g1_i10	PREDICTED: protein ROS1 [Beta vulgaris subsp. vulgaris]	58	1.67403	32	0.841826	50	1.66948	520	7.61475	54	1.08183	146	3.22359	65	1.61157	20	1.15042	503	9.66298	16	0.903076	64	5e-107	A0A0J8BXT4
						c183911_g1_i1	PREDICTED: protein ROS1 [Beta vulgaris subsp. vulgaris]	82	2.12991	36	0.852291	40	1.20194	648	8.53964	39	0.703139	229	4.55025	76	1.69575	18	0.931773	648	11.2029	20	1.01589	56	2e-115	A0A0J8BXT4
						c182537_g2_i14	PREDICTED: DNA mismatch repair protein MSH1, mitochondrial [Beta vulgaris subsp. vulgaris]	37	0.451263	20	0.222328	15	0.211639	181	1.12001	18	0.15238	57	0.531807	24	0.251443	7	0.170144	215	1.74531	7	0.166953	92	9e-24	A0A0J8BGV1
						c182368_g9_i10	PREDICTED: DNA polymerase kappa isoform X1 [Beta vulgaris subsp. vulgaris]	217	1.45937	70	0.429083	76	0.591284	1766	6.02579	102	0.476141	407	2.09388	235	1.35761	63	0.844378	1167	5.22378	53	0.69703	67	7e-08	A0A0J8BJ70
						c182019_g1_i20	hypothetical protein BVRB_3g065520 isoform B [Beta vulgaris subsp. vulgaris]	42	0.630567	16	0.218947	24	0.41684	595	4.53227	18	0.187578	161	1.8491	77	0.993053	19	0.568493	566	5.65595	21	0.616552	47	4e-13	A0A0J8CS75
						c182019_g1_i15	hypothetical protein BVRB_3g065520 isoform B [Beta vulgaris subsp. vulgaris]	52	0.566955	23	0.228565	28	0.353166	639	3.53478	18	0.136222	164	1.36786	80	0.749265	22	0.478033	602	4.36867	21	0.447748	46	2e-92	A0A0J8CS75
						c181006_g1_i4	PREDICTED: ATP-dependent DNA helicase 2 subunit KU80 [Beta vulgaris subsp. vulgaris]	50	0.767387	26	0.36371	26	0.46163	326	2.53851	21	0.223714	93	1.09189	27	0.355966	9	0.275281	228	2.32909	11	0.330146	69	0	A0A0J8BJ79
						c180066_g9_i8	hypothetical protein BVRB_1g001770 isoform B [Beta vulgaris subsp. vulgaris]	67	0.909764	39	0.482676	39	0.612624	863	5.9454	52	0.490101	139	1.44384	85	0.991454	30	0.811829	590	5.33228	20	0.531071	52	8e-08	A0A0J8FWX2
						c180066_g9_i2	PREDICTED: DNA mismatch repair protein MLH1 isoform X1 [Beta vulgaris subsp. vulgaris]	81	0.900893	46	0.466319	47	0.604731	938	5.29307	56	0.43232	161	1.36983	102	0.974515	34	0.753628	658	4.87104	21	0.456748	52	5e-08	A0A0J8D1Y5
						c179610_g1_i6	PREDICTED: fanconi-associated nuclease 1 homolog isoform X2 [Beta vulgaris subsp. vulgaris]	41	0.762568	14	0.237334	12	0.258197	407	3.84066	25	0.322748	97	1.38012	40	0.639079	15	0.556001	352	4.35757	10	0.363717	65	2e-12	A0A0J8FKA9
						c179610_g1_i5	PREDICTED: fanconi-associated nuclease 1 homolog isoform X2 [Beta vulgaris subsp. vulgaris]	48	1.50525	19	0.543071	21	0.761836	441	7.01651	16	0.348269	94	2.255	37	0.996708	19	1.18743	483	10.0814	14	0.858545	43	2e-87	A0A0J8FKA9
						c179610_g1_i4	PREDICTED: fanconi-associated nuclease 1 homolog isoform X2 [Beta vulgaris subsp. vulgaris]	22	0.648781	4	0.107516	6	0.204693	246	3.68067	12	0.245632	55	1.24077	26	0.658641	11	0.646484	205	4.0238	7	0.403685	74	2e-100	A0A0J8FKA9
						c179610_g1_i3	PREDICTED: fanconi-associated nuclease 1 homolog isoform X2 [Beta vulgaris subsp. vulgaris]	59	1.26201	27	0.526396	32	0.79184	569	6.17505	29	0.430564	135	2.20901	46	0.845219	24	1.02309	597	8.4995	18	0.752927	65	3e-143	A0A0J8FKA9
						c179610_g1_i21	PREDICTED: fanconi-associated nuclease 1 homolog isoform X2 [Beta vulgaris subsp. vulgaris]	19	0.733704	8	0.281575	6	0.268037	143	2.80169	11	0.294841	36	1.06346	16	0.530746	4	0.307834	134	3.44413	3	0.226546	65	3e-94	A0A0J8FKA9
						c179610_g1_i19	PREDICTED: fanconi-associated nuclease 1 homolog isoform X2 [Beta vulgaris subsp. vulgaris]	61	1.36666	25	0.510514	33	0.855304	566	6.43374	30	0.466531	140	2.39944	46	0.885296	24	1.0716	590	8.79813	18	0.788628	50	1e-175	A0A0J8FKA9
						c179610_g1_i14	PREDICTED: fanconi-associated nuclease 1 homolog isoform X2 [Beta vulgaris subsp. vulgaris]	136	0.948612	75	0.476813	77	0.621321	1058	3.74414	55	0.266282	274	1.46202	109	0.653095	57	0.792345	1172	5.44108	30	0.409204	47	2e-115	A0A0J8FKA9
						c179610_g1_i13	PREDICTED: fanconi-associated nuclease 1 homolog isoform X2 [Beta vulgaris subsp. vulgaris]	41	0.738084	14	0.229714	12	0.249907	412	3.76302	25	0.312385	99	1.36335	39	0.603096	16	0.574026	350	4.1937	10	0.352039	65	2e-12	A0A0J8FKA9
						c179583_g14_i6	PREDICTED: DNA polymerase beta [Beta vulgaris subsp. vulgaris]	62	0.575939	15	0.127003	26	0.279405	347	1.63542	56	0.361078	126	0.895378	56	0.446861	27	0.499848	486	3.00489	17	0.308818	59	6e-95	A0A0J8BWQ9
						c179583_g14_i1	PREDICTED: DNA polymerase beta [Beta vulgaris subsp. vulgaris]	56	0.526247	16	0.137044	26	0.282651	348	1.6592	57	0.371797	123	0.884217	55	0.443981	25	0.4682	485	3.03355	17	0.312406	59	5e-95	A0A0J8BWQ9
						c175148_g1_i3	PREDICTED: protein ROS1 [Beta vulgaris subsp. vulgaris]	24	0.343522	21	0.273968	13	0.21526	222	1.61218	20	0.198702	46	0.503678	19	0.233613	2	0.0570509	214	2.03875	13	0.363878	78	5e-32	A0A0J8BXT4
						c175148_g1_i2	PREDICTED: protein ROS1 [Beta vulgaris subsp. vulgaris]	26	0.275756	17	0.164338	12	0.147234	204	1.09774	13	0.0957026	33	0.267743	13	0.118439	6	0.126821	234	1.65187	10	0.207406	81	2e-10	A0A0J8BXT4
						c173155_g1_i1	PREDICTED: replication protein A 32 kDa subunit B-like [Beta vulgaris subsp. vulgaris]	36	0.726789	15	0.276016	15	0.350326	309	3.16505	27	0.378354	52	0.803083	30	0.520268	5	0.201171	234	3.14434	8	0.315838	56	3e-07	A0A0J8BPY0
6	GO:0008270	zinc ion binding	F	2.67616e-06	2.19088e-08	c172788_g1_i8	PREDICTED: BAH and coiled-coil domain-containing protein 1-like [Beta vulgaris subsp. vulgaris]	46	0.660215	9	0.117735	11	0.18264	310	2.25739	9	0.08966	68	0.7466	36	0.443843	11	0.314637	169	1.61444	7	0.196469	63	7e-34	A0A0J8BSG5
						c174243_g1_i1	PREDICTED: zinc finger Ran-binding domain-containing protein 2-like [Beta vulgaris subsp. vulgaris]	28	0.530635	14	0.241826	13	0.285008	359	3.45182	12	0.157851	35	0.507408	25	0.406984	15	0.566524	172	2.16957	5	0.1853	65	6e-56	A0A0J8EIU1
						c174243_g1_i4	PREDICTED: zinc finger Ran-binding domain-containing protein 2-like [Beta vulgaris subsp. vulgaris]	27	0.531566	14	0.251223	13	0.296083	330	3.29628	12	0.163985	34	0.512064	24	0.405887	15	0.588538	156	2.04421	5	0.192501	65	5e-56	A0A0J8EIU1
						c174243_g1_i7	PREDICTED: zinc finger Ran-binding domain-containing protein 2-like [Beta vulgaris subsp. vulgaris]	33	0.512839	17	0.240798	15	0.269671	381	3.00406	16	0.17259	48	0.570637	27	0.360438	16	0.495538	183	1.89289	6	0.182342	65	2e-55	A0A0J8EIU1
						c174243_g1_i8	PREDICTED: zinc finger Ran-binding domain-containing protein 2-like [Beta vulgaris subsp. vulgaris]	34	0.396945	17	0.180899	14	0.189084	423	2.50558	15	0.121555	47	0.41976	32	0.320923	15	0.349005	207	1.60853	7	0.159815	65	9e-55	A0A0J8EIU1
						c175922_g16_i2	hypothetical protein BVRB_5g118560 [Beta vulgaris subsp. vulgaris]	23	0.531437	6	0.126361	3	0.0801901	106	1.24264	2	0.0320762	26	0.459567	10	0.198483	5	0.230241	126	1.93777	4	0.180739	43	3e-17	A0A0J8CDN8
						c176095_g19_i2	hypothetical protein BVRB_5g118560 [Beta vulgaris subsp. vulgaris]	22	0.397577	11	0.181188	14	0.292686	117	1.07276	6	0.0752625	22	0.30414	8	0.124191	8	0.288123	128	1.53963	1	0.0353401	43	6e-26	A0A0J8CDN8
						c176287_g10_i1	hypothetical protein BVRB_5g118560 [Beta vulgaris subsp. vulgaris]	22	0.475417	4	0.078786	12	0.299992	102	1.11833	6	0.0899978	30	0.495935	14	0.259884	5	0.215334	187	2.68968	2	0.0845184	48	8e-20	A0A0J8CDN8
						c176415_g12_i2	retrotransposon protein [Beta vulgaris]	28	0.27843	8	0.0725077	21	0.241575	210	1.05948	14	0.0966304	40	0.304277	28	0.239175	16	0.317079	262	1.73407	6	0.116675	56	9e-17	A2I5E5
						c176882_g14_i5	integrase [Beta vulgaris]	59	0.573536	14	0.124043	27	0.303632	260	1.28233	27	0.18218	51	0.379254	32	0.267213	12	0.232477	239	1.54637	7	0.133069	41	8e-10	A2I5F8
						c177044_g21_i1	retrotransposon protein [Beta vulgaris]	14	0.235307	5	0.0765975	2	0.0388878	217	1.85048	7	0.0816647	31	0.398585	18	0.259884	4	0.133985	298	3.33374	3	0.0986047	48	1e-39	A2I5E5
						c177050_g13_i2	PREDICTED: uncharacterized protein LOC104898933 isoform X2 [Beta vulgaris subsp. vulgaris]	53	1.29131	29	0.644005	37	1.04287	339	4.19055	31	0.524257	80	1.49106	46	0.962746	15	0.728342	276	4.4758	7	0.333519	45	7e-12	A0A0J8C1M5
						c177838_g12_i1	putative integrase [Beta vulgaris]	15	0.239936	11	0.160374	16	0.296074	238	1.93151	15	0.166542	19	0.232493	21	0.288552	4	0.127513	323	3.43886	7	0.218963	43	1e-19	Q0PEL6
						c178016_g11_i1	gag-pol polyprotein [Silene latifolia]	34	0.613646	10	0.164504	12	0.250551	198	1.8131	16	0.200442	31	0.428008	31	0.480619	10	0.35969	244	2.93114	6	0.211767	47	2e-42	E7BQD5
						c178095_g20_i1	hypothetical protein [Beta vulgaris]	43	0.627218	4	0.0531799	6	0.101246	216	1.59853	7	0.0708724	38	0.424019	14	0.17542	3	0.087209	286	2.77667	4	0.114098	50	4e-05	G9FIF2
						c178439_g2_i1	gag-pol polyprotein [Silene latifolia]	36	0.386495	12	0.117425	22	0.273237	241	1.31273	20	0.149039	35	0.287449	26	0.239781	6	0.128376	282	2.01511	4	0.0839789	44	5e-12	E7BQD5
						c178439_g2_i4	gag-pol polyprotein [Silene latifolia]	9	0.429597	3	0.13052	2	0.11044	106	2.56709	4	0.132528	10	0.365149	4	0.164013	3	0.285384	125	3.97134	0	0	63	6e-61	E7BQD5
						c178439_g2_i6	gag-pol polyprotein [Silene latifolia]	33	0.392239	14	0.151671	19	0.261256	220	1.32671	19	0.156754	30	0.272778	21	0.214416	6	0.142127	274	2.16768	4	0.092975	42	1e-26	E7BQD4
						c178562_g23_i1	retrotransposon protein [Beta vulgaris]	24	0.594386	8	0.180586	3	0.0859517	107	1.34449	7	0.120333	46	0.871499	14	0.297842	3	0.14807	200	3.29682	3	0.145294	71	9e-18	A2I5E5
						c178655_g25_i1	hypothetical protein [Beta vulgaris]	39	0.306439	19	0.136072	22	0.199976	600	2.39192	11	0.0599929	64	0.38469	51	0.34423	9	0.140932	642	3.35754	9	0.13829	60	9e-05	G9FIF2
						c178667_g6_i1	hypothetical protein BVRB_5g118560 [Beta vulgaris subsp. vulgaris]	44	0.436191	19	0.171678	19	0.217898	350	1.76039	10	0.0688102	33	0.250259	22	0.187347	10	0.197567	206	1.35925	1	0.0193862	50	2e-31	A0A0J8CDN8
						c178669_g10_i1	hypothetical protein BVRB_5g118560 [Beta vulgaris subsp. vulgaris]	72	0.658791	19	0.158455	36	0.38106	316	1.46696	34	0.215935	91	0.636954	51	0.400853	50	0.911748	476	2.89887	3	0.0536791	53	4e-09	A0A0J8CDN8
						c179108_g30_i2	hypothetical protein BVRB_5g118560 [Beta vulgaris subsp. vulgaris]	47	0.600207	26	0.302631	24	0.354561	299	1.93727	17	0.150689	83	0.810836	36	0.394917	15	0.381754	514	4.36892	4	0.0998923	51	9e-21	A0A0J8CDN8
						c179108_g4_i1	hypothetical protein BVRB_2g034700 [Beta vulgaris subsp. vulgaris]	54	0.440002	19	0.141108	28	0.263934	416	1.71977	42	0.237541	95	0.592156	54	0.377968	31	0.503399	358	1.94156	15	0.239013	42	4e-10	A0A0J8CW57
						c179108_g4_i2	hypothetical protein BVRB_2g034700 [Beta vulgaris subsp. vulgaris]	53	0.472503	16	0.130013	24	0.247523	391	1.76857	40	0.247524	93	0.634255	53	0.405887	29	0.515248	337	1.99971	14	0.244077	42	4e-10	A0A0J8CW57
						c179108_g4_i4	hypothetical protein BVRB_2g034700 [Beta vulgaris subsp. vulgaris]	52	0.466058	15	0.122536	23	0.238474	389	1.7689	41	0.255064	93	0.637634	51	0.392651	29	0.517994	336	2.0044	14	0.245377	42	4e-10	A0A0J8CW57
						c179128_g19_i1	gag-pol polyprotein [Silene latifolia]	146	0.67152	58	0.243148	59	0.313931	1196	2.79096	63	0.201129	215	0.756478	153	0.604502	40	0.366654	1439	4.40529	27	0.24285	61	1e-14	E7BQD4
						c179473_g9_i1	gag-pol polyprotein [Silene latifolia]	32	0.484061	9	0.124088	11	0.192495	385	2.9548	15	0.157496	32	0.370298	26	0.33785	11	0.331614	281	2.8292	5	0.147907	50	1e-136	E7BQD4
						c179478_g17_i5	retrotransposon protein [Beta vulgaris]	13	0.403757	5	0.141541	12	0.431155	121	1.90668	11	0.237136	30	0.71277	17	0.45355	6	0.371379	128	2.64602	2	0.121472	45	1e-67	A2I5E5
						c179494_g5_i3	gag-pol polyprotein [Silene latifolia]	11	0.204682	5	0.0847996	10	0.21526	227	2.14303	13	0.167903	21	0.298922	15	0.239761	2	0.0741662	206	2.5513	0	0	42	4e-06	E7BQD5
						c179536_g18_i1	retrotransposon protein [Beta vulgaris]	49	0.437121	13	0.105703	13	0.13416	196	0.887111	18	0.111457	61	0.416281	33	0.252883	9	0.160006	262	1.55566	2	0.0348903	46	4e-25	A2I5E5
						c179610_g1_i13	PREDICTED: fanconi-associated nuclease 1 homolog isoform X2 [Beta vulgaris subsp. vulgaris]	41	0.738084	14	0.229714	12	0.249907	412	3.76302	25	0.312385	99	1.36335	39	0.603096	16	0.574026	350	4.1937	10	0.352039	65	2e-12	A0A0J8FKA9
						c179610_g1_i14	PREDICTED: fanconi-associated nuclease 1 homolog isoform X2 [Beta vulgaris subsp. vulgaris]	136	0.948612	75	0.476813	77	0.621321	1058	3.74414	55	0.266282	274	1.46202	109	0.653095	57	0.792345	1172	5.44108	30	0.409204	47	2e-115	A0A0J8FKA9
						c179610_g1_i19	PREDICTED: fanconi-associated nuclease 1 homolog isoform X2 [Beta vulgaris subsp. vulgaris]	61	1.36666	25	0.510514	33	0.855304	566	6.43374	30	0.466531	140	2.39944	46	0.885296	24	1.0716	590	8.79813	18	0.788628	50	1e-175	A0A0J8FKA9
						c179610_g1_i21	PREDICTED: fanconi-associated nuclease 1 homolog isoform X2 [Beta vulgaris subsp. vulgaris]	19	0.733704	8	0.281575	6	0.268037	143	2.80169	11	0.294841	36	1.06346	16	0.530746	4	0.307834	134	3.44413	3	0.226546	65	3e-94	A0A0J8FKA9
						c179610_g1_i3	PREDICTED: fanconi-associated nuclease 1 homolog isoform X2 [Beta vulgaris subsp. vulgaris]	59	1.26201	27	0.526396	32	0.79184	569	6.17505	29	0.430564	135	2.20901	46	0.845219	24	1.02309	597	8.4995	18	0.752927	65	3e-143	A0A0J8FKA9
						c179610_g1_i4	PREDICTED: fanconi-associated nuclease 1 homolog isoform X2 [Beta vulgaris subsp. vulgaris]	22	0.648781	4	0.107516	6	0.204693	246	3.68067	12	0.245632	55	1.24077	26	0.658641	11	0.646484	205	4.0238	7	0.403685	74	2e-100	A0A0J8FKA9
						c179610_g1_i5	PREDICTED: fanconi-associated nuclease 1 homolog isoform X2 [Beta vulgaris subsp. vulgaris]	48	1.50525	19	0.543071	21	0.761836	441	7.01651	16	0.348269	94	2.255	37	0.996708	19	1.18743	483	10.0814	14	0.858545	43	2e-87	A0A0J8FKA9
						c179610_g1_i6	PREDICTED: fanconi-associated nuclease 1 homolog isoform X2 [Beta vulgaris subsp. vulgaris]	41	0.762568	14	0.237334	12	0.258197	407	3.84066	25	0.322748	97	1.38012	40	0.639079	15	0.556001	352	4.35757	10	0.363717	65	2e-12	A0A0J8FKA9
						c180196_g8_i1	hypothetical protein BVRB_5g118560 [Beta vulgaris subsp. vulgaris]	37	0.632502	13	0.202554	9	0.177983	155	1.34434	19	0.225446	37	0.483853	24	0.352428	7	0.238478	172	1.95702	2	0.0668588	48	6e-20	A0A0J8CDN8
						c180201_g4_i5	retrotransposon protein [Beta vulgaris]	51	0.744427	7	0.0931294	6	0.101316	116	0.859066	9	0.0911849	18	0.200991	12	0.150464	4	0.116359	203	1.97222	1	0.0285444	44	2e-38	A2I5E5
						c180391_g9_i8	hypothetical protein BVRB_2g023730 isoform B [Beta vulgaris subsp. vulgaris]	106	1.52292	41	0.5369	32	0.531861	825	6.01371	72	0.718015	195	2.14318	100	1.23416	31	0.887613	669	6.39743	16	0.449533	58	3e-05	A0A0J8CX67
						c180440_g3_i1	PREDICTED: histone-lysine N-methyltransferase ASHR3 [Beta vulgaris subsp. vulgaris]	60	0.848694	30	0.386775	8	0.130908	357	2.56203	18	0.176726	118	1.27683	24	0.291616	17	0.479224	261	2.45724	3	0.0829832	62	0	A0A0J8BQL6
						c180440_g3_i10	PREDICTED: histone-lysine N-methyltransferase ASHR3 [Beta vulgaris subsp. vulgaris]	62	0.724444	29	0.30885	9	0.121655	399	2.36539	19	0.154097	130	1.16201	29	0.291079	17	0.395869	292	2.27093	3	0.0685493	62	0	A0A0J8BQL6
						c180440_g3_i11	PREDICTED: histone-lysine N-methyltransferase ASHR3 [Beta vulgaris subsp. vulgaris]	17	0.249964	9	0.120617	6	0.10206	154	1.14886	9	0.0918544	43	0.48367	12	0.151569	7	0.205124	133	1.30163	3	0.0862619	73	1e-58	A0A0J8BQL6
						c180440_g3_i9	PREDICTED: histone-lysine N-methyltransferase ASHR3 [Beta vulgaris subsp. vulgaris]	65	0.666528	31	0.289737	9	0.106764	411	2.13828	21	0.14947	138	1.08252	32	0.281874	18	0.367847	306	2.0885	4	0.080211	52	4e-70	A0A0J8BQL6
						c180450_g10_i1	PREDICTED: lysine-specific demethylase JMJ25-like [Beta vulgaris subsp. vulgaris]	10	0.37182	13	0.440568	7	0.301097	125	2.35808	15	0.387126	35	0.995525	12	0.383278	3	0.222302	118	2.92026	3	0.218134	43	3e-11	A0A0J8CDY6
						c180450_g10_i10	PREDICTED: lysine-specific demethylase JMJ25-like [Beta vulgaris subsp. vulgaris]	6	0.323483	10	0.491403	3	0.18711	103	2.81744	12	0.449066	26	1.07232	6	0.277876	5	0.53723	102	3.66023	3	0.316294	43	7e-35	A0A0J8CDY6
						c180914_g5_i7	PREDICTED: E3 ubiquitin-protein ligase TRAIP-like [Beta vulgaris subsp. vulgaris]	55	1.12114	11	0.204374	9	0.212234	376	3.88866	8	0.113192	121	1.88683	10	0.175104	10	0.406243	198	2.68639	2	0.079725	51	7e-118	A0A0J8D3P4
						c180914_g5_i8	PREDICTED: E3 ubiquitin-protein ligase TRAIP-like [Beta vulgaris subsp. vulgaris]	67	1.22502	11	0.183315	9	0.190364	389	3.60856	8	0.101528	122	1.70639	11	0.172767	11	0.40082	204	2.48259	2	0.0715099	76	2e-45	A0A0J8D3P4
						c181010_g7_i1	PREDICTED: DEAD-box ATP-dependent RNA helicase 3, chloroplastic [Beta vulgaris subsp. vulgaris]	53	0.646403	11	0.122281	4	0.056437	357	2.20909	13	0.110052	58	0.541137	25	0.261919	7	0.170144	316	2.56521	5	0.119252	55	1e-09	A0A0J8C5V5
						c181042_g2_i1	gag-pol polyprotein [Silene latifolia]	34	0.424272	9	0.102363	16	0.230973	180	1.1396	8	0.0692921	53	0.505932	19	0.203666	7	0.174082	271	2.25083	4	0.0976099	51	4e-05	E7BQD4
						c181185_g3_i2	hypothetical protein BVRB_5g118560 [Beta vulgaris subsp. vulgaris]	81	0.599591	29	0.195661	21	0.179831	1408	5.28798	20	0.102761	88	0.498316	42	0.267066	12	0.177028	1109	5.46398	9	0.130281	42	2e-20	A0A0J8CDN8
						c181185_g3_i6	hypothetical protein BVRB_5g118560 [Beta vulgaris subsp. vulgaris]	127	0.684882	38	0.186781	34	0.212113	1580	4.323	29	0.108552	147	0.60643	76	0.352067	25	0.268684	1379	4.94975	19	0.200371	42	2e-20	A0A0J8CDN8
						c181320_g9_i1	hypothetical protein [Beta vulgaris]	9	0.20547	7	0.14566	9	0.237697	116	1.34363	5	0.0792326	20	0.349291	15	0.294169	9	0.409485	150	2.27931	2	0.0892903	55	2e-106	G9FIF2
						c181320_g9_i3	hypothetical protein [Beta vulgaris]	9	0.223289	7	0.158293	8	0.22961	105	1.32169	5	0.0861041	16	0.303666	14	0.298369	9	0.444997	142	2.34488	2	0.097034	55	5e-87	G9FIF2
						c181386_g2_i1	hypothetical protein BVRB_5g126380 [Beta vulgaris subsp. vulgaris]	54	1.03456	18	0.314319	34	0.753556	352	3.42153	34	0.452135	105	1.53887	43	0.707667	15	0.572719	290	3.69799	10	0.374653	43	3e-13	A0A0J8E372
						c182128_g21_i3	PREDICTED: uncharacterized protein LOC104908712 isoform X1 [Beta vulgaris subsp. vulgaris]	70	0.701381	32	0.292242	41	0.475243	361	1.83518	33	0.229508	89	0.682178	58	0.499211	16	0.319496	434	2.89436	13	0.254723	74	3e-05	A0A0J8B7D4
						c182343_g28_i1	hypothetical protein [Beta vulgaris]	27	0.448608	12	0.181728	20	0.384422	183	1.54266	22	0.25372	65	0.826167	36	0.513813	20	0.662251	231	2.5546	6	0.19495	46	1e-44	G9FIF2
						c182412_g4_i9	gag-pol polyprotein [Silene latifolia]	24	0.33486	11	0.139888	16	0.258254	137	0.969815	10	0.0968457	37	0.394916	30	0.359561	14	0.389287	179	1.66231	8	0.218278	43	2e-24	E7BQD5
						c182449_g18_i1	gag-pol polyprotein [Silene latifolia]	27	0.459129	7	0.108494	16	0.314751	194	1.67374	24	0.283277	73	0.94961	47	0.686544	20	0.677783	244	2.76165	4	0.133015	48	2e-24	E7BQD5
						c182503_g26_i1	retrotransposon protein [Beta vulgaris]	52	0.81171	13	0.18496	13	0.234756	421	3.33423	44	0.476737	45	0.537355	36	0.482725	8	0.248873	382	3.96888	11	0.335783	41	2e-16	A2I5E5
						c182556_g7_i1	integrase [Beta vulgaris]	36	0.707761	17	0.304628	14	0.318411	201	2.00492	10	0.136462	33	0.496306	23	0.388429	6	0.235085	290	3.79481	5	0.192231	46	2e-10	A2I5F8
						c182590_g12_i1	hypothetical protein BVRB_5g118560 [Beta vulgaris subsp. vulgaris]	54	0.353055	24	0.14302	28	0.211779	287	0.952023	28	0.127068	86	0.430129	49	0.275198	15	0.195447	388	1.68845	11	0.140641	47	2e-07	A0A0J8CDN8
						c182608_g8_i3	gag-pol polyprotein [Silene latifolia]	4	0.0900488	4	0.0820758	12	0.312518	123	1.40488	14	0.218763	25	0.430536	18	0.348089	9	0.403785	243	3.64109	2	0.0880475	50	6e-58	E7BQD4
						c182748_g7_i4	PREDICTED: origin recognition complex subunit 1-like [Beta vulgaris subsp. vulgaris]	118	1.79661	25	0.346935	39	0.686929	692	5.34557	27	0.285341	177	2.06156	75	0.980917	23	0.697893	388	3.93197	9	0.267968	53	1e-08	A0A0J8CL56
						c182805_g4_i4	hypothetical protein [Beta vulgaris]	23	0.18133	9	0.0646728	10	0.0912048	272	1.088	9	0.0492508	58	0.349801	7	0.0474067	6	0.094272	187	0.981276	1	0.0154174	51	2e-05	G9FIF2
						c182805_g4_i5	hypothetical protein [Beta vulgaris]	23	0.180148	10	0.0713902	10	0.0906103	271	1.07693	9	0.0489297	56	0.335538	9	0.0605542	6	0.0936575	186	0.969666	1	0.0153169	51	2e-05	G9FIF2
						c182843_g15_i1	gag-pol polyprotein [Silene latifolia]	48	0.61391	17	0.198175	15	0.221937	534	3.46514	20	0.17755	62	0.606606	38	0.417491	18	0.458802	517	4.4011	9	0.2251	57	9e-39	E7BQD5
						c182843_g15_i3	gag-pol polyprotein [Silene latifolia]	50	0.645378	18	0.211765	15	0.223981	542	3.54944	22	0.197104	63	0.622065	39	0.432423	17	0.437303	520	4.4674	9	0.227172	57	1e-38	E7BQD5
						c182933_g21_i10	PREDICTED: putative SWI/SNF-related matrix-associated actin-dependent regulator of chromatin subfamily A member 3-like 2 [Beta vulgaris subsp. vulgaris]	266	3.24987	138	1.53674	123	1.73846	1760	10.9097	119	1.00916	609	5.69184	200	2.09901	70	1.7044	1414	11.4985	41	0.979573	69	0	A0A0J8BP70
						c182933_g21_i11	PREDICTED: putative SWI/SNF-related matrix-associated actin-dependent regulator of chromatin subfamily A member 3-like 2 [Beta vulgaris subsp. vulgaris]	52	1.5228	20	0.533836	18	0.609802	349	5.1854	13	0.264249	105	2.35224	41	1.03139	8	0.466896	310	6.0424	15	0.859015	60	4e-21	A0A0J8BP70
						c182933_g21_i13	PREDICTED: putative SWI/SNF-related matrix-associated actin-dependent regulator of chromatin subfamily A member 3-like 2 [Beta vulgaris subsp. vulgaris]	20	0.88161	3	0.120533	7	0.356961	142	3.17579	5	0.152984	39	1.31511	14	0.53012	4	0.351396	133	3.90217	5	0.431008	65	6e-44	A0A0J8BP70
						c182933_g21_i19	PREDICTED: putative SWI/SNF-related matrix-associated actin-dependent regulator of chromatin subfamily A member 3-like 2 [Beta vulgaris subsp. vulgaris]	263	3.50218	136	1.65066	121	1.86399	1692	11.4314	115	1.06294	598	6.09166	197	2.25346	64	1.69845	1345	11.921	41	1.06767	71	0	A0A0J8BP70
						c182933_g21_i2	PREDICTED: putative SWI/SNF-related matrix-associated actin-dependent regulator of chromatin subfamily A member 3-like 2 [Beta vulgaris subsp. vulgaris]	103	2.49076	77	1.69716	66	1.84636	848	10.4042	47	0.7889	263	4.86522	78	1.62028	29	1.3976	603	9.70555	14	0.662052	44	1e-12	A0A0J8BP70
						c182933_g21_i21	PREDICTED: putative SWI/SNF-related matrix-associated actin-dependent regulator of chromatin subfamily A member 3-like 2 [Beta vulgaris subsp. vulgaris]	210	2.292	113	1.12412	101	1.27524	1482	8.20655	74	0.560604	473	3.9492	151	1.41571	44	0.957058	1166	8.47036	34	0.725678	51	0	A0A0J8BP70
						c182933_g21_i22	PREDICTED: putative SWI/SNF-related matrix-associated actin-dependent regulator of chromatin subfamily A member 3-like 2 [Beta vulgaris subsp. vulgaris]	279	3.29386	136	1.46345	121	1.65258	1700	10.1828	109	0.893215	600	5.41881	206	2.08914	62	1.45876	1348	10.5925	42	0.969659	100	1e-47	A0A0J8BP70
						c182933_g21_i4	PREDICTED: putative SWI/SNF-related matrix-associated actin-dependent regulator of chromatin subfamily A member 3-like 2 [Beta vulgaris subsp. vulgaris]	266	3.41246	134	1.56685	121	1.79576	1675	10.9023	112	0.997316	585	5.74108	194	2.1379	62	1.58514	1331	11.3651	41	1.02858	68	0	A0A0J8BP70
						c182933_g21_i5	PREDICTED: putative SWI/SNF-related matrix-associated actin-dependent regulator of chromatin subfamily A member 3-like 2 [Beta vulgaris subsp. vulgaris]	37	1.43274	12	0.423529	13	0.58235	236	4.63654	7	0.188145	69	2.04393	26	0.864845	6	0.463027	223	5.74748	11	0.832965	60	1e-21	A0A0J8BP70
						c182933_g21_i6	PREDICTED: putative SWI/SNF-related matrix-associated actin-dependent regulator of chromatin subfamily A member 3-like 2 [Beta vulgaris subsp. vulgaris]	280	3.30752	141	1.5181	124	1.6945	1739	10.4222	112	0.918315	613	5.53933	210	2.13091	66	1.55374	1397	10.9837	43	0.993304	85	1e-75	A0A0J8BP70
						c182933_g21_i7	PREDICTED: putative SWI/SNF-related matrix-associated actin-dependent regulator of chromatin subfamily A member 3-like 2 [Beta vulgaris subsp. vulgaris]	225	2.43049	121	1.19133	106	1.32462	1533	8.40174	79	0.592334	507	4.18958	165	1.53107	48	1.03334	1192	8.57027	37	0.781594	77	9e-17	A0A0J8BP70
						c182933_g21_i9	PREDICTED: putative SWI/SNF-related matrix-associated actin-dependent regulator of chromatin subfamily A member 3-like 2 [Beta vulgaris subsp. vulgaris]	59	2.62552	19	0.770644	22	1.13256	363	8.19571	15	0.463322	106	3.60845	40	1.52905	10	0.886855	299	8.85609	10	0.870226	56	1e-23	A0A0J8BP70
						c183335_g14_i1	gag-pol polyprotein [Silene latifolia]	73	0.44196	10	0.055182	21	0.147081	348	1.06895	18	0.0756417	92	0.426088	40	0.208027	18	0.217181	517	2.08333	12	0.142073	43	9e-05	E7BQD5
						c183731_g15_i1	gag-pol polyprotein [Silene latifolia]	24	0.369695	8	0.112321	7	0.12474	110	0.85969	9	0.0962285	25	0.294594	17	0.224947	6	0.184193	174	1.78398	3	0.0903696	52	8e-12	E7BQD4
						c183798_g3_i1	hypothetical protein BVRB_2g025340 [Beta vulgaris subsp. vulgaris]	14	0.392493	5	0.127765	7	0.227027	106	1.50774	9	0.175136	25	0.536161	15	0.361239	7	0.391103	150	2.799	1	0.0548242	48	1e-06	A0A0J8FRJ7
						c183840_g4_i2	PREDICTED: uncharacterized protein LOC104905308 [Beta vulgaris subsp. vulgaris]	60	1.38029	35	0.733878	40	1.06452	627	7.31818	60	0.958073	90	1.58385	66	1.30426	18	0.825241	306	4.68541	14	0.629819	45	3e-09	A0A0J8BIQ9
						c183857_g3_i1	gag-pol polyprotein [Silene latifolia]	36	0.638507	13	0.210157	18	0.369328	140	1.25982	11	0.135421	36	0.488447	14	0.2133	7	0.247429	184	2.17214	3	0.104053	42	3e-31	E7BQD5
						c184170_g2_i1	retrotransposon protein [Beta vulgaris]	22	0.336913	12	0.167499	9	0.159446	201	1.56173	8	0.085038	45	0.52718	22	0.289412	8	0.24416	317	3.23118	4	0.119791	43	2e-25	A2I5E5
						c184431_g12_i1	PREDICTED: DNA polymerase epsilon catalytic subunit A [Beta vulgaris subsp. vulgaris]	28	1.04018	9	0.304739	5	0.214879	343	6.46486	8	0.206285	61	1.73352	10	0.319116	12	0.888422	243	6.00845	2	0.145294	85	2e-07	A0A0J8BVB2
						c184431_g12_i2	PREDICTED: DNA polymerase epsilon catalytic subunit A [Beta vulgaris subsp. vulgaris]	53	1.43055	11	0.270618	6	0.18735	474	6.49116	11	0.206086	75	1.5486	14	0.324605	12	0.645503	346	6.216	3	0.15835	85	4e-07	A0A0J8BVB2
						c184737_g8_i1	hypothetical protein BVRB_5g118560 [Beta vulgaris subsp. vulgaris]	14	0.306157	4	0.0797283	10	0.252983	113	1.25375	6	0.0910742	21	0.351307	7	0.131496	5	0.217909	124	1.80487	1	0.0427646	53	4e-56	A0A0J8CDN8
						c184972_g10_i2	PREDICTED: E3 ubiquitin-protein ligase At1g63170-like [Beta vulgaris subsp. vulgaris]	11	0.534776	11	0.487426	10	0.562412	132	3.25589	19	0.641152	8	0.297523	6	0.250571	5	0.484438	112	3.62414	6	0.570426	70	1e-95	A0A0J8BNT4
						c185194_g9_i1	hypothetical protein [Beta vulgaris]	104	0.599519	25	0.131355	18	0.120038	407	1.19037	36	0.144046	121	0.533589	53	0.262449	8	0.0919071	500	1.91844	8	0.0901838	55	4e-36	G9FIF2
						c185383_g18_i1	gag-pol polyprotein [Silene latifolia]	33	0.69561	12	0.230553	28	0.682788	227	2.4277	22	0.321887	43	0.693381	45	0.814825	10	0.420089	275	3.85827	8	0.32977	54	2e-22	E7BQD5
						c241751_g1_i1	hypothetical protein BVRB_5g118560 [Beta vulgaris subsp. vulgaris]	33	0.557326	13	0.200113	42	0.82058	420	3.59883	45	0.527517	42	0.542621	42	0.609319	23	0.774129	444	4.99098	10	0.330266	42	4e-07	A0A0J8CDN8
7	GO:0000160	phosphorelay signal transduction system	P	4.12808e-05	4.9003e-07	c177456_g5_i7	hypothetical protein BVRB_3g048080 isoform B [Beta vulgaris subsp. vulgaris]	164	1.67192	93	0.864154	83	0.97887	1284	6.64129	178	1.25956	508	3.96174	234	2.04921	105	2.13329	1211	8.21718	91	1.81418	85	7e-41	A0A0J8CSF7
						c180779_g3_i1	PREDICTED: two-component response regulator-like APRR2 isoform X1 [Beta vulgaris subsp. vulgaris]	684	10.1318	442	5.96745	229	3.92411	3630	27.2805	299	3.07418	370	4.19259	171	2.17583	81	2.39114	2040	20.1126	55	1.59317	62	0	A0A0J8F6Z1
						c180779_g3_i3	PREDICTED: two-component response regulator-like APRR2 isoform X1 [Beta vulgaris subsp. vulgaris]	677	11.6251	453	7.08992	228	4.52915	3558	30.9976	315	3.75444	350	4.59754	176	2.59608	81	2.77192	1998	22.8354	54	1.8133	62	0	A0A0J8F6Z1
						c180779_g3_i6	PREDICTED: two-component response regulator-like APRR2 isoform X1 [Beta vulgaris subsp. vulgaris]	555	10.7209	345	6.07425	178	3.9777	3150	30.8719	268	3.59335	290	4.28535	145	2.40605	71	2.73328	1752	22.5257	47	1.77543	60	0	A0A0J8F6Z1
						c180779_g3_i7	PREDICTED: two-component response regulator-like APRR2 isoform X1 [Beta vulgaris subsp. vulgaris]	700	9.00764	457	5.36002	238	3.54296	3719	24.2804	312	2.78674	375	3.69144	182	2.0118	81	2.07724	2068	17.7121	56	1.40919	62	0	A0A0J8F6Z1
						c180779_g3_i9	PREDICTED: two-component response regulator-like APRR2 isoform X2 [Beta vulgaris subsp. vulgaris]	465	8.72193	299	5.11173	157	3.40671	2311	21.9926	184	2.39555	260	3.73065	118	1.90126	53	1.98118	1335	16.6666	38	1.39384	72	5e-59	A0A0J8CD52
						c182973_g2_i1	hypothetical protein BVRB_1g002120 [Beta vulgaris subsp. vulgaris]	41	0.869473	20	0.38658	22	0.539723	181	1.94746	16	0.235516	29	0.470459	8	0.145734	3	0.126789	141	1.99021	4	0.165883	42	2e-09	A0A0J8FWZ8
						c185153_g3_i7	PREDICTED: ethylene receptor 2 [Beta vulgaris subsp. vulgaris]	152	2.21024	47	0.622919	53	0.891556	1011	7.45872	101	1.0194	266	2.9589	141	1.76123	28	0.811417	623	6.02965	27	0.767767	48	4e-14	A0A0J8CQ46
8	GO:0016459	myosin complex	C	9.80203e-05	1.28393e-06	c175323_g24_i2	PREDICTED: myosin-17-like [Beta vulgaris subsp. vulgaris]	10	0.432197	6	0.236358	6	0.299992	105	2.30244	6	0.179996	20	0.661247	16	0.594021	5	0.430667	121	3.48077	7	0.591628	69	2e-39	A0A0J8BA65
						c175323_g24_i3	PREDICTED: myosin-17-like [Beta vulgaris subsp. vulgaris]	12	0.342822	4	0.104156	4	0.132197	116	1.68136	7	0.138808	12	0.262253	10	0.245407	4	0.227739	117	2.22475	3	0.167601	94	2e-31	A0A0J8EPE9
						c178768_g10_i1	PREDICTED: myosin-17-like [Beta vulgaris subsp. vulgaris]	23	0.673548	13	0.346993	13	0.440413	288	4.27907	23	0.467517	46	1.0305	39	0.981081	16	0.933792	296	5.76952	12	0.687212	58	7e-57	A0A0J8EPE9
						c178768_g10_i3	PREDICTED: myosin-17-like [Beta vulgaris subsp. vulgaris]	5	0.282993	4	0.206349	3	0.196428	112	3.21618	5	0.196429	9	0.389673	7	0.340333	2	0.225593	108	4.06853	3	0.332045	85	3e-87	A0A0J8BA65
						c178768_g10_i4	PREDICTED: myosin-17-like [Beta vulgaris subsp. vulgaris]	21	0.58291	13	0.328899	11	0.353225	282	3.97144	22	0.423871	46	0.976769	40	0.953767	16	0.885099	300	5.54257	11	0.597096	80	3e-48	A0A0J8EPE9
						c178768_g10_i5	PREDICTED: myosin-17-like [Beta vulgaris subsp. vulgaris]	19	0.587071	14	0.394277	13	0.464682	298	4.67164	24	0.514727	45	1.06366	40	1.06169	18	1.10841	305	6.27255	13	0.785505	66	7e-62	A0A0J8EPE9
						c178768_g10_i6	PREDICTED: myosin-17-like [Beta vulgaris subsp. vulgaris]	18	0.52566	14	0.372647	11	0.371622	291	4.31164	24	0.486488	45	1.0053	40	1.00344	17	0.989398	306	5.94787	12	0.685303	80	7e-53	A0A0J8EPE9
						c178768_g5_i2	PREDICTED: myosin-17-like [Beta vulgaris subsp. vulgaris]	18	0.555764	15	0.42213	10	0.357185	266	4.16693	18	0.385762	32	0.755822	21	0.556977	8	0.492263	198	4.06903	6	0.362275	63	1e-140	A0A0J8BA65
						c178768_g5_i5	PREDICTED: myosin-17-like [Beta vulgaris subsp. vulgaris]	18	0.524931	16	0.425292	7	0.236159	259	3.83218	16	0.323876	32	0.71389	22	0.551128	9	0.523072	199	3.86269	6	0.342176	63	1e-140	A0A0J8BA65
						c184606_g20_i1	hypothetical protein BVRB_2g033730 [Beta vulgaris subsp. vulgaris]	19	1.76771	6	0.508797	10	1.0763	230	10.8568	21	1.35614	64	4.555	27	2.15784	15	2.78123	169	10.4653	8	1.45551	75	9e-42	A0A0J8FPX2
9	GO:0006885	regulation of pH	P	0.000736221	1.35612e-05	c176013_g2_i1	Na+/H+ antiporter [Suaeda pruinosa]	29	1.05862	20	0.665441	21	0.886825	217	4.01901	32	0.810814	44	1.2287	23	0.721224	11	0.800248	211	5.12664	5	0.356929	75	3e-152	A0A023VU83
						c176013_g2_i2	Na+/H+ antiporter [Suaeda pruinosa]	44	1.42882	25	0.73995	20	0.751331	267	4.39899	42	0.94668	67	1.66438	38	1.06001	19	1.22961	275	5.94382	8	0.508024	76	0	A0A023VU83
						c176013_g2_i3	Na+/H+ antiporter [Suaeda pruinosa]	50	0.987619	26	0.46809	28	0.639813	282	2.82608	42	0.575834	69	1.04261	33	0.559929	14	0.551108	281	3.69431	8	0.309014	54	1e-05	A0A023VU83
						c176013_g2_i4	Na+/H+ antiporter [Oxybasis glauca]	19	0.782569	13	0.488034	18	0.857665	144	3.00918	34	0.972024	38	1.1973	27	0.955285	15	1.23126	158	4.33146	6	0.483269	81	4e-157	Q6UEH9
						c176013_g2_i5	Na+/H+ antiporter [Suaeda pruinosa]	44	1.31508	23	0.626564	19	0.656947	260	3.94267	41	0.850577	68	1.55475	36	0.924279	18	1.07217	270	5.37121	7	0.409136	64	6e-16	A0A023VU83
						c176013_g2_i6	PREDICTED: sodium/hydrogen exchanger 1-like [Beta vulgaris subsp. vulgaris]	45	1.03806	25	0.525636	26	0.693837	276	3.23023	45	0.720526	75	1.32349	34	0.673732	15	0.689587	285	4.37583	7	0.315773	74	1e-09	A0A0J8D8I4
						c176013_g2_i7	Na+/H+ antiporter [Suaeda pruinosa]	47	1.15516	25	0.560044	27	0.767688	285	3.55391	46	0.78475	75	1.41013	35	0.738946	16	0.783709	290	4.74406	8	0.384507	67	9e-08	A0A023VU83
						c176013_g2_i8	Na+/H+ antiporter [Suaeda pruinosa]	47	0.979912	24	0.456076	27	0.651222	281	2.97243	42	0.607809	69	1.1005	32	0.573111	15	0.623261	283	3.9272	9	0.366945	67	1e-07	A0A023VU83
						c176013_g2_i9	Na+/H+ antiporter [Suaeda pruinosa]	28	0.954197	18	0.5591	20	0.788471	208	3.59633	28	0.662318	41	1.06885	19	0.556203	10	0.679156	200	4.53646	4	0.266568	82	4e-12	A0A023VU83
						c176013_g3_i1	Na/H antiproter [Haloxylon ammodendron]	45	1.3546	12	0.329243	6	0.208942	259	3.95562	14	0.29252	66	1.51983	18	0.465448	11	0.659904	264	5.28944	5	0.294332	54	3e-29	H2DZH7
10	GO:0015385	sodium:proton antiporter activity	F	0.000736221	1.35612e-05	c176013_g2_i1	Na+/H+ antiporter [Suaeda pruinosa]	29	1.05862	20	0.665441	21	0.886825	217	4.01901	32	0.810814	44	1.2287	23	0.721224	11	0.800248	211	5.12664	5	0.356929	75	3e-152	A0A023VU83
						c176013_g2_i2	Na+/H+ antiporter [Suaeda pruinosa]	44	1.42882	25	0.73995	20	0.751331	267	4.39899	42	0.94668	67	1.66438	38	1.06001	19	1.22961	275	5.94382	8	0.508024	76	0	A0A023VU83
						c176013_g2_i3	Na+/H+ antiporter [Suaeda pruinosa]	50	0.987619	26	0.46809	28	0.639813	282	2.82608	42	0.575834	69	1.04261	33	0.559929	14	0.551108	281	3.69431	8	0.309014	54	1e-05	A0A023VU83
						c176013_g2_i4	Na+/H+ antiporter [Oxybasis glauca]	19	0.782569	13	0.488034	18	0.857665	144	3.00918	34	0.972024	38	1.1973	27	0.955285	15	1.23126	158	4.33146	6	0.483269	81	4e-157	Q6UEH9
						c176013_g2_i5	Na+/H+ antiporter [Suaeda pruinosa]	44	1.31508	23	0.626564	19	0.656947	260	3.94267	41	0.850577	68	1.55475	36	0.924279	18	1.07217	270	5.37121	7	0.409136	64	6e-16	A0A023VU83
						c176013_g2_i6	PREDICTED: sodium/hydrogen exchanger 1-like [Beta vulgaris subsp. vulgaris]	45	1.03806	25	0.525636	26	0.693837	276	3.23023	45	0.720526	75	1.32349	34	0.673732	15	0.689587	285	4.37583	7	0.315773	74	1e-09	A0A0J8D8I4
						c176013_g2_i7	Na+/H+ antiporter [Suaeda pruinosa]	47	1.15516	25	0.560044	27	0.767688	285	3.55391	46	0.78475	75	1.41013	35	0.738946	16	0.783709	290	4.74406	8	0.384507	67	9e-08	A0A023VU83
						c176013_g2_i8	Na+/H+ antiporter [Suaeda pruinosa]	47	0.979912	24	0.456076	27	0.651222	281	2.97243	42	0.607809	69	1.1005	32	0.573111	15	0.623261	283	3.9272	9	0.366945	67	1e-07	A0A023VU83
						c176013_g2_i9	Na+/H+ antiporter [Suaeda pruinosa]	28	0.954197	18	0.5591	20	0.788471	208	3.59633	28	0.662318	41	1.06885	19	0.556203	10	0.679156	200	4.53646	4	0.266568	82	4e-12	A0A023VU83
						c176013_g3_i1	Na/H antiproter [Haloxylon ammodendron]	45	1.3546	12	0.329243	6	0.208942	259	3.95562	14	0.29252	66	1.51983	18	0.465448	11	0.659904	264	5.28944	5	0.294332	54	3e-29	H2DZH7
11	GO:0004523	RNA-DNA hybrid ribonuclease activity	F	0.000736221	1.35612e-05	c176698_g6_i1	hypothetical protein BVRB_003810 [Beta vulgaris subsp. vulgaris]	28	0.214829	7	0.048952	19	0.168642	306	1.19117	16	0.0852087	38	0.223034	32	0.210904	7	0.107034	351	1.79246	7	0.105027	52	5e-49	A0A0J8B800
						c179188_g11_i2	hypothetical protein BVRB_003810 [Beta vulgaris subsp. vulgaris]	11	0.581132	4	0.19261	7	0.427815	191	5.11955	8	0.29336	19	0.767869	16	0.726109	0	0	131	4.60639	3	0.309936	45	1e-75	A0A0J8B800
						c180732_g15_i2	pol-polyprotein [Silene latifolia]	14	0.418734	2	0.0545226	3	0.103802	121	1.83616	7	0.145324	18	0.411845	13	0.334005	4	0.238429	166	3.30465	3	0.175469	42	6e-77	Q3I6J4
						c181519_g5_i1	pol-polyprotein [Silene latifolia]	17	0.378453	5	0.101454	7	0.180276	165	1.86365	9	0.13907	34	0.57902	12	0.22948	8	0.35493	207	3.06719	2	0.0870687	41	2e-61	Q3I6J4
						c181615_g7_i2	hypothetical protein BVRB_6g144140 [Beta vulgaris subsp. vulgaris]	44	0.662723	5	0.0686415	17	0.296213	153	1.1692	22	0.230002	40	0.460883	44	0.569288	7	0.21012	227	2.27569	9	0.265089	52	3e-13	A0A0J8C2S7
						c181717_g5_i13	PREDICTED: uncharacterized protein LOC104908454 [Beta vulgaris subsp. vulgaris]	23	0.897231	12	0.426672	4	0.180515	222	4.39386	14	0.379082	45	1.34289	22	0.737223	13	1.01067	125	3.24559	7	0.534002	61	9e-13	A0A0J8E2L3
						c181717_g5_i2	PREDICTED: uncharacterized protein LOC104908454 [Beta vulgaris subsp. vulgaris]	25	0.850583	13	0.403141	5	0.196799	229	3.95302	16	0.377855	50	1.30136	27	0.789115	13	0.881474	141	3.19303	8	0.532274	61	1e-12	A0A0J8E2L3
						c182610_g5_i8	hypothetical protein BVRB_003810 [Beta vulgaris subsp. vulgaris]	25	3.61278	5	0.658581	4	0.66871	124	9.0916	4	0.401227	27	2.98481	16	1.98619	7	2.016	131	12.6003	3	0.847797	48	4e-25	A0A0J8B800
						c185212_g21_i3	hypothetical protein BVRB_003810 [Beta vulgaris subsp. vulgaris]	70	0.545938	22	0.156389	27	0.243604	647	2.56015	30	0.162403	110	0.65628	62	0.415371	21	0.326403	629	3.26515	10	0.152515	48	1e-47	A0A0J8B800
12	GO:0004499	N,N-dimethylaniline monooxygenase activity	F	0.00143998	3.06505e-05	c180968_g7_i11	PREDICTED: probable flavin-containing monooxygenase 1 [Beta vulgaris subsp. vulgaris]	36	0.965498	29	0.708898	26	0.806674	372	5.06184	20	0.372312	98	2.0106	39	0.89849	17	0.908631	270	4.8197	12	0.62936	41	2e-08	A0A0J8BMK2
						c180968_g7_i15	PREDICTED: probable flavin-containing monooxygenase 1 [Beta vulgaris subsp. vulgaris]	47	0.874937	31	0.52599	30	0.646065	492	4.64687	29	0.374719	139	1.97945	56	0.895502	33	1.22428	410	5.08007	17	0.618866	41	3e-08	A0A0J8BMK2
						c180968_g7_i3	PREDICTED: probable flavin-containing monooxygenase 1 [Beta vulgaris subsp. vulgaris]	44	1.20385	29	0.723196	28	0.886248	449	6.23281	28	0.53175	125	2.61627	50	1.17514	29	1.58128	334	6.0824	17	0.909576	41	1e-08	A0A0J8BMK2
						c180968_g7_i7	PREDICTED: probable flavin-containing monooxygenase 1 [Beta vulgaris subsp. vulgaris]	26	1.13775	14	0.558389	16	0.809967	295	6.54953	11	0.334113	77	2.57759	26	0.977338	13	1.13372	205	5.97081	12	1.02688	41	6e-09	A0A0J8BMK2
						c180968_g7_i8	PREDICTED: probable flavin-containing monooxygenase 1 [Beta vulgaris subsp. vulgaris]	51	1.04466	33	0.616108	33	0.78198	507	5.26903	31	0.440754	142	2.22508	60	1.05574	34	1.38795	415	5.65798	20	0.801134	41	2e-08	A0A0J8BMK2
13	GO:0051539	4 iron, 4 sulfur cluster binding	F	0.00167822	3.77823e-05	c174079_g10_i2	NADH dehydrogenase subunit K, partial (chloroplast) [Maihuenia poeppigii]	60	0.694514	38	0.400913	37	0.495458	431	2.53118	49	0.39369	77	0.681823	53	0.526994	23	0.530575	293	2.25738	14	0.316903	77	1e-05	H6T8Q9
						c175148_g1_i2	PREDICTED: protein ROS1 [Beta vulgaris subsp. vulgaris]	26	0.275756	17	0.164338	12	0.147234	204	1.09774	13	0.0957026	33	0.267743	13	0.118439	6	0.126821	234	1.65187	10	0.207406	81	2e-10	A0A0J8BXT4
						c175148_g1_i3	PREDICTED: protein ROS1 [Beta vulgaris subsp. vulgaris]	24	0.343522	21	0.273968	13	0.21526	222	1.61218	20	0.198702	46	0.503678	19	0.233613	2	0.0570509	214	2.03875	13	0.363878	78	5e-32	A0A0J8BXT4
						c183911_g1_i10	PREDICTED: protein ROS1 [Beta vulgaris subsp. vulgaris]	58	1.67403	32	0.841826	50	1.66948	520	7.61475	54	1.08183	146	3.22359	65	1.61157	20	1.15042	503	9.66298	16	0.903076	64	5e-107	A0A0J8BXT4
						c183911_g1_i11	hypothetical protein BVRB_9g211150 [Beta vulgaris subsp. vulgaris]	555	2.27967	236	0.883545	276	1.31149	3504	7.30232	258	0.735577	1092	3.43126	592	2.08882	127	1.03962	3647	9.97064	174	1.39765	51	4e-14	A0A0J8BNY7
						c183911_g1_i11	hypothetical protein BVRB_9g211150 [Beta vulgaris subsp. vulgaris]	555	2.27967	236	0.883545	276	1.31149	3504	7.30232	258	0.735577	1092	3.43126	592	2.08882	127	1.03962	3647	9.97064	174	1.39765	51	4e-14	A0A0J8BNY7
						c183911_g1_i2	PREDICTED: protein ROS1 [Beta vulgaris subsp. vulgaris]	72	1.13189	33	0.472849	54	0.982066	611	4.87337	53	0.57833	152	1.82796	77	1.03983	20	0.626601	622	6.50832	17	0.522624	64	1e-102	A0A0J8BXT4
						c183911_g1_i3	PREDICTED: protein ROS1 [Beta vulgaris subsp. vulgaris]	82	2.28215	35	0.887842	40	1.28785	634	8.95234	39	0.753397	225	4.79032	75	1.79305	18	0.998373	633	11.7258	20	1.0885	56	8e-115	A0A0J8BXT4
						c183911_g1_i4	hypothetical protein BVRB_9g211150 [Beta vulgaris subsp. vulgaris]	552	2.25086	237	0.880837	275	1.29723	3489	7.21818	255	0.721737	1081	3.372	584	2.04561	126	1.02393	3633	9.86013	173	1.37951	51	4e-14	A0A0J8BNY7
						c183911_g1_i6	PREDICTED: protein ROS1 [Beta vulgaris subsp. vulgaris]	64	0.867907	23	0.284288	37	0.580458	522	3.59154	44	0.414166	119	1.2345	57	0.664	18	0.486469	541	4.88313	15	0.39779	51	8e-35	A0A0J8BXT4
						c183911_g1_i7	hypothetical protein BVRB_9g211150 [Beta vulgaris subsp. vulgaris]	554	2.25181	237	0.878027	270	1.26959	3488	7.19309	258	0.727899	1071	3.33015	589	2.05654	128	1.03686	3617	9.7854	174	1.38306	51	5e-14	A0A0J8BNY7
						c183911_g1_i9	hypothetical protein BVRB_9g211150 [Beta vulgaris subsp. vulgaris]	559	2.29185	235	0.878172	275	1.30432	3498	7.27631	258	0.734215	1088	3.41236	588	2.07087	126	1.02952	3644	9.94399	174	1.39506	51	4e-14	A0A0J8BNY7
14	GO:0005452	inorganic anion exchanger activity	F	0.00630046	0.00015216	c176180_g1_i10	PREDICTED: probable boron transporter 2 [Beta vulgaris subsp. vulgaris]	628	7.19792	436	4.55482	396	5.25071	6743	39.2118	1003	7.97952	1355	11.8806	606	5.9665	256	5.84759	4765	36.3511	259	5.80518	87	1e-26	A0A0J8CEN4
						c176180_g1_i11	PREDICTED: probable boron transporter 2 [Beta vulgaris subsp. vulgaris]	847	5.30198	593	3.38335	508	3.6787	9309	29.5648	1321	5.73966	1829	8.75831	816	4.38778	330	4.11679	6363	26.5109	332	4.06408	81	0	A0A0J8CEN4
						c176180_g1_i2	PREDICTED: probable boron transporter 2 [Beta vulgaris subsp. vulgaris]	626	7.14384	444	4.61825	395	5.21471	6906	39.9853	1007	7.97656	1366	11.925	606	5.9406	257	5.84494	4874	37.0212	260	5.80229	80	0	A0A0J8CEN4
						c176180_g1_i4	PREDICTED: probable boron transporter 2 [Beta vulgaris subsp. vulgaris]	616	6.19874	433	3.97144	381	4.4353	6807	34.7532	983	6.86602	1364	10.5	599	5.17785	259	5.19412	4878	32.6717	253	4.97865	82	3e-79	A0A0J8CEN4
						c176180_g1_i5	PREDICTED: probable boron transporter 2 [Beta vulgaris subsp. vulgaris]	644	7.57751	453	4.8582	405	5.51279	6987	41.7107	1044	8.52648	1410	12.6914	627	6.33735	266	6.23752	4923	38.5547	266	6.12056	86	0	A0A0J8CEN4
						c176180_g1_i6	PREDICTED: probable boron transporter 2 [Beta vulgaris subsp. vulgaris]	105	3.15171	61	1.66887	44	1.52787	1135	17.285	156	3.2502	213	4.89089	109	2.8105	50	2.991	811	16.2026	51	2.99361	82	2e-81	A0A0J8CEN4
15	GO:0003964	RNA-directed DNA polymerase activity	F	0.00947934	0.000259319	c171509_g1_i1	reverse transcriptase-like protein [Amaranthus quitensis]	21	0.339527	2	0.0294728	14	0.261854	144	1.18123	5	0.0561117	22	0.2721	17	0.236104	7	0.22555	192	2.06616	2	0.0632344	47	4e-10	Q9FQJ7
						c175705_g17_i1	reverse transcriptase-like protein [Amaranthus quitensis]	40	0.515353	14	0.164403	11	0.163951	146	0.954365	19	0.169913	38	0.374524	28	0.309887	7	0.179735	194	1.66362	9	0.226755	47	3e-12	Q9FQI3
						c178585_g14_i1	reverse transcriptase-like protein [Amaranthus quitensis]	34	0.476916	6	0.0767099	13	0.210951	155	1.10309	15	0.146044	51	0.547249	29	0.349431	4	0.111818	224	2.09131	4	0.109722	49	1e-10	Q9FQI5
						c178599_g11_i1	reverse transcriptase-like protein, partial [Amaranthus cruentus]	19	0.380659	7	0.127826	7	0.162239	104	1.05714	7	0.097344	19	0.291198	12	0.206521	4	0.15971	115	1.53351	1	0.0391788	47	3e-12	Q9FQL1
						c180201_g13_i1	reverse transcriptase-like protein, partial [Amaranthus cruentus]	36	0.481062	10	0.121797	11	0.170046	266	1.80342	18	0.166955	44	0.449782	27	0.309929	12	0.319572	315	2.80167	1	0.0261317	51	6e-13	Q9FQK8
						c181610_g2_i1	reverse transcriptase-like protein, partial [Amaranthus cruentus]	28	0.430995	11	0.154328	11	0.195877	213	1.66345	10	0.106842	26	0.306153	19	0.251228	6	0.184058	183	1.87488	5	0.150506	51	8e-24	Q9FQK7
						c182262_g13_i1	reverse transcriptase, partial [Spinacia oleracea]	96	0.651666	35	0.21655	47	0.369086	1079	3.71614	40	0.18847	178	0.924326	93	0.542296	21	0.284094	1250	5.64769	11	0.146021	68	1e-28	Q9AVM5
						c184460_g12_i1	reverse transcriptase-like protein, partial [Amaranthus cruentus]	11	0.451739	5	0.187155	4	0.190034	134	2.79201	6	0.171031	11	0.345573	14	0.493882	4	0.327374	113	3.08874	2	0.160618	50	5e-10	Q9FQL1
16	GO:0003700	transcription factor activity, sequence-specific DNA binding	F	0.00947934	0.000263854	c175157_g1_i1	MADS box protein [Dianthus caryophyllus]	26	0.377155	10	0.132216	9	0.151031	236	1.7369	25	0.251719	28	0.310711	28	0.348903	6	0.173455	119	1.14895	12	0.340406	66	9e-05	Q39685
						c175157_g1_i6	hypothetical protein BVRB_2g028090 isoform B [Beta vulgaris subsp. vulgaris]	12	0.207839	8	0.126291	10	0.200365	237	2.08263	16	0.192351	18	0.23849	19	0.282683	7	0.241621	114	1.31419	14	0.47418	74	7e-11	A0A0J8FSI9
						c175157_g1_i7	hypothetical protein BVRB_2g028090 isoform B [Beta vulgaris subsp. vulgaris]	12	0.230848	7	0.122738	8	0.178037	225	2.19606	15	0.200293	17	0.250176	18	0.297452	10	0.383384	113	1.44687	13	0.489054	44	5e-27	A0A0J8FSI9
						c177297_g10_i1	PREDICTED: uncharacterized protein LOC104889531 [Beta vulgaris subsp. vulgaris]	53	0.93647	17	0.273781	41	0.838065	287	2.57286	34	0.41699	80	1.08133	62	0.941043	19	0.669054	382	4.49251	10	0.345531	53	5e-74	A0A0J8FH45
						c177297_g10_i2	PREDICTED: uncharacterized protein LOC104889531 [Beta vulgaris subsp. vulgaris]	51	0.916927	17	0.278581	41	0.852755	287	2.61796	32	0.399341	79	1.08653	61	0.942095	19	0.680782	380	4.54732	9	0.316429	53	5e-74	A0A0J8FH45
						c178068_g3_i13	hypothetical protein BVRB_8g198510 isoform A [Beta vulgaris subsp. vulgaris]	142	1.93127	40	0.495853	16	0.25174	764	5.27188	14	0.132164	221	2.29932	26	0.303759	22	0.596304	514	4.65293	14	0.372351	78	2e-73	A0A0J8BTI0
						c178068_g3_i3	PREDICTED: AP2-like ethylene-responsive transcription factor AIL6 [Beta vulgaris subsp. vulgaris]	143	1.86467	40	0.475403	15	0.226273	763	5.04785	13	0.117662	208	2.07482	27	0.302433	21	0.545725	480	4.16595	13	0.331495	41	3e-07	A0A0J8F150
						c178068_g3_i8	hypothetical protein BVRB_8g198530 [Beta vulgaris subsp. vulgaris]	86	2.00696	25	0.531762	17	0.45895	509	6.02663	15	0.242974	154	2.74924	44	0.882049	13	0.604607	341	5.29666	18	0.821451	73	7e-21	A0A0J8EK26
						c178698_g1_i1	hypothetical protein BVRB_7g160720 isoform B [Beta vulgaris subsp. vulgaris]	103	2.01369	14	0.249471	10	0.226168	811	8.04437	8	0.108561	63	0.942208	24	0.403056	21	0.818208	311	4.0469	17	0.649939	62	1e-50	A0A0J8C255
						c178698_g1_i2	hypothetical protein BVRB_7g160720 isoform A [Beta vulgaris subsp. vulgaris]	120	2.58257	16	0.313854	13	0.32366	892	9.73984	9	0.134444	62	1.02074	18	0.332769	23	0.986479	329	4.71274	19	0.799637	51	2e-53	A0A0J8C2N9
						c178698_g1_i4	hypothetical protein BVRB_7g160720 isoform A [Beta vulgaris subsp. vulgaris]	112	2.44164	16	0.317921	13	0.327855	862	9.53425	10	0.151318	65	1.084	20	0.374535	23	0.999264	327	4.7448	21	0.895264	51	2e-53	A0A0J8C2N9
						c178698_g1_i5	hypothetical protein BVRB_7g160720 isoform B [Beta vulgaris subsp. vulgaris]	34	0.934507	6	0.150311	5	0.158983	320	4.46242	3	0.0572339	24	0.504622	10	0.236104	7	0.383435	120	2.19529	5	0.268746	43	9e-11	A0A0J8C255
						c179856_g5_i1	transcription factor (E2F) [Oxybasis rubra]	123	1.74393	90	1.16306	69	1.13175	742	5.33758	72	0.708574	172	1.86554	66	0.803836	23	0.649892	482	4.54861	16	0.443622	57	9e-74	Q9FNS0
						c179856_g5_i1	transcription factor (E2F) [Oxybasis rubra]	123	1.74393	90	1.16306	69	1.13175	742	5.33758	72	0.708574	172	1.86554	66	0.803836	23	0.649892	482	4.54861	16	0.443622	57	9e-74	Q9FNS0
						c179856_g5_i10	PREDICTED: transcription factor E2FB [Beta vulgaris subsp. vulgaris]	128	1.16813	61	0.507399	48	0.506757	647	2.99574	50	0.316724	178	1.24267	73	0.572276	20	0.363749	484	2.93992	16	0.285543	47	5e-06	A0A0J8BTP4
						c179856_g5_i11	transcription factor (E2F) [Oxybasis rubra]	61	0.955034	21	0.299671	15	0.271679	266	2.11294	16	0.173875	95	1.1378	48	0.64555	7	0.218412	238	2.48012	6	0.1837	71	9e-47	Q9FNS0
						c179856_g5_i3	transcription factor (E2F) [Oxybasis rubra]	125	1.80577	90	1.18504	69	1.15313	743	5.44576	72	0.721961	180	1.98919	66	0.819024	23	0.662171	481	4.62493	17	0.480254	63	3e-90	Q9FNS0
						c179856_g5_i6	transcription factor (E2F) [Oxybasis rubra]	119	1.79687	88	1.21113	66	1.15289	716	5.48529	71	0.744144	181	2.09074	64	0.830137	23	0.692129	462	4.64322	17	0.501981	75	4e-98	Q9FNS0
						c180391_g9_i8	hypothetical protein BVRB_2g023730 isoform B [Beta vulgaris subsp. vulgaris]	106	1.52292	41	0.5369	32	0.531861	825	6.01371	72	0.718015	195	2.14318	100	1.23416	31	0.887613	669	6.39743	16	0.449533	58	3e-05	A0A0J8CX67
						c180494_g1_i2	PREDICTED: transcription factor TGA2-like [Beta vulgaris subsp. vulgaris]	31	0.579652	8	0.136343	8	0.17305	226	2.14403	7	0.0908515	42	0.600767	22	0.353369	16	0.596232	164	2.04107	2	0.0731315	70	7e-173	A0A0J8B205
						c180875_g16_i20	ABA responsive element binding factor [Dianthus caryophyllus]	85	1.22961	54	0.712001	55	0.920425	698	5.12297	86	0.863529	125	1.38328	83	1.0314	42	1.21085	597	5.7482	25	0.707227	46	2e-05	N0DR69
						c181175_g7_i22	PREDICTED: AP2-like ethylene-responsive transcription factor At1g79700 [Beta vulgaris subsp. vulgaris]	25	1.54379	10	0.56284	11	0.785808	174	5.45147	17	0.728661	27	1.27545	11	0.583499	5	0.615329	171	7.02832	5	0.603791	65	9e-06	A0A0J8EKJ4
						c181175_g7_i4	floral homeotic protein APETALA 2, partial [Silene latifolia]	28	2.4228	17	1.34074	13	1.3013	205	8.99972	23	1.38139	24	1.58863	18	1.33792	8	1.37955	183	10.5394	5	0.846053	88	5e-72	G5DWQ4
						c182060_g21_i3	PREDICTED: transcription factor-like protein DPB [Beta vulgaris subsp. vulgaris]	15	0.277149	12	0.202088	14	0.299245	161	1.50926	18	0.230847	39	0.551238	29	0.460278	8	0.294579	206	2.53336	8	0.289056	53	9e-05	A0A0J8CEW9
						c182951_g18_i1	PREDICTED: heat shock factor protein HSF8-like [Beta vulgaris subsp. vulgaris]	45	0.872465	29	0.512472	23	0.515869	457	4.4954	46	0.619045	88	1.30518	57	0.949315	18	0.695501	294	3.79394	10	0.379144	54	1e-116	A0A0J8CCL6
						c185057_g10_i1	putative DNA binding protein [Atriplex canescens]	39	1.06705	26	0.648383	25	0.791292	346	4.80301	34	0.645697	69	1.44418	52	1.22215	21	1.14506	294	5.35397	6	0.321027	76	3e-18	H2DQ01
						c185057_g10_i2	PREDICTED: proliferation-associated protein 2G4 [Beta vulgaris subsp. vulgaris]	24	0.767504	12	0.349774	13	0.480937	211	3.42348	21	0.466141	43	1.05194	30	0.82412	14	0.892251	205	4.36346	4	0.250149	47	3e-07	A0A0J8CJW2
						c185057_g10_i3	putative DNA binding protein [Atriplex canescens]	24	0.729767	12	0.332576	13	0.45729	223	3.44028	21	0.443221	45	1.04674	31	0.809719	14	0.84838	213	4.31082	2	0.118925	76	4e-23	H2DQ01
						c185057_g10_i5	putative DNA binding protein [Atriplex canescens]	38	0.853636	13	0.266176	14	0.363825	213	2.42765	27	0.420999	56	0.96234	35	0.675394	15	0.671537	234	3.49875	5	0.219648	76	4e-18	H2DQ01
17	GO:0048646	anatomical structure formation involved in morphogenesis	P	0.0101015	0.000289441	c179520_g5_i1	PREDICTED: uncharacterized protein LOC104902676 [Beta vulgaris subsp. vulgaris]	29	0.493538	21	0.325746	14	0.27563	306	2.64217	10	0.118127	41	0.533774	11	0.160811	4	0.135666	189	2.14088	2	0.0665612	46	1e-11	A0A0J8BLZ8
						c179520_g5_i4	PREDICTED: uncharacterized protein LOC104902676 [Beta vulgaris subsp. vulgaris]	19	0.337132	19	0.307282	13	0.266849	298	2.68275	8	0.0985293	38	0.515801	10	0.152422	4	0.141448	183	2.16125	3	0.104097	46	1e-11	A0A0J8BLZ8
						c182184_g8_i2	PREDICTED: transcription factor AS1 [Beta vulgaris subsp. vulgaris]	395	4.83436	140	1.56173	63	0.891986	1739	10.7984	150	1.27427	647	6.05756	239	2.51269	78	1.90251	1603	13.0582	74	1.7711	63	1e-130	A0A0J8E3F9
						c182184_g8_i3	PREDICTED: transcription factor AS1 [Beta vulgaris subsp. vulgaris]	308	8.2921	118	2.89556	49	1.52611	1339	18.2899	122	2.27983	488	10.0504	144	3.33025	60	3.21925	1246	22.3275	51	2.68505	63	9e-138	A0A0J8E3F9
18	GO:0031047	gene silencing by RNA	P	0.0161711	0.000512263	c175922_g16_i2	hypothetical protein BVRB_5g118560 [Beta vulgaris subsp. vulgaris]	23	0.531437	6	0.126361	3	0.0801901	106	1.24264	2	0.0320762	26	0.459567	10	0.198483	5	0.230241	126	1.93777	4	0.180739	43	3e-17	A0A0J8CDN8
						c176095_g19_i2	hypothetical protein BVRB_5g118560 [Beta vulgaris subsp. vulgaris]	22	0.397577	11	0.181188	14	0.292686	117	1.07276	6	0.0752625	22	0.30414	8	0.124191	8	0.288123	128	1.53963	1	0.0353401	43	6e-26	A0A0J8CDN8
						c176287_g10_i1	PREDICTED: retrovirus-related Pol polyprotein from transposon TNT 1-94 [Gossypium arboreum]	22	0.475417	4	0.078786	12	0.299992	102	1.11833	6	0.0899978	30	0.495935	14	0.259884	5	0.215334	187	2.68968	2	0.0845184	48	8e-20	A0A0J8CDN8
						c178667_g6_i1	hypothetical protein BVRB_5g118560 [Beta vulgaris subsp. vulgaris]	44	0.436191	19	0.171678	19	0.217898	350	1.76039	10	0.0688102	33	0.250259	22	0.187347	10	0.197567	206	1.35925	1	0.0193862	50	2e-31	A0A0J8CDN8
						c178669_g10_i1	hypothetical protein BVRB_5g118560 [Beta vulgaris subsp. vulgaris]	72	0.658791	19	0.158455	36	0.38106	316	1.46696	34	0.215935	91	0.636954	51	0.400853	50	0.911748	476	2.89887	3	0.0536791	53	4e-09	A0A0J8CDN8
						c179108_g30_i2	hypothetical protein BVRB_5g118560 [Beta vulgaris subsp. vulgaris]	47	0.600207	26	0.302631	24	0.354561	299	1.93727	17	0.150689	83	0.810836	36	0.394917	15	0.381754	514	4.36892	4	0.0998923	51	9e-21	A0A0J8CDN8
						c180196_g8_i1	hypothetical protein BVRB_5g118560 [Beta vulgaris subsp. vulgaris]	37	0.632502	13	0.202554	9	0.177983	155	1.34434	19	0.225446	37	0.483853	24	0.352428	7	0.238478	172	1.95702	2	0.0668588	48	6e-20	A0A0J8CDN8
						c181185_g3_i2	hypothetical protein BVRB_5g118560 [Beta vulgaris subsp. vulgaris]	81	0.599591	29	0.195661	21	0.179831	1408	5.28798	20	0.102761	88	0.498316	42	0.267066	12	0.177028	1109	5.46398	9	0.130281	42	2e-20	A0A0J8CDN8
						c181185_g3_i6	hypothetical protein BVRB_5g118560 [Beta vulgaris subsp. vulgaris]	127	0.684882	38	0.186781	34	0.212113	1580	4.323	29	0.108552	147	0.60643	76	0.352067	25	0.268684	1379	4.94975	19	0.200371	42	2e-20	A0A0J8CDN8
						c182590_g12_i1	hypothetical protein BVRB_5g118560 [Beta vulgaris subsp. vulgaris]	54	0.353055	24	0.14302	28	0.211779	287	0.952023	28	0.127068	86	0.430129	49	0.275198	15	0.195447	388	1.68845	11	0.140641	47	2e-07	A0A0J8CDN8
						c184737_g8_i1	hypothetical protein BVRB_5g118560 [Beta vulgaris subsp. vulgaris]	14	0.306157	4	0.0797283	10	0.252983	113	1.25375	6	0.0910742	21	0.351307	7	0.131496	5	0.217909	124	1.80487	1	0.0427646	53	4e-56	A0A0J8CDN8
						c241751_g1_i1	hypothetical protein BVRB_5g118560 [Beta vulgaris subsp. vulgaris]	33	0.557326	13	0.200113	42	0.82058	420	3.59883	45	0.527517	42	0.542621	42	0.609319	23	0.774129	444	4.99098	10	0.330266	42	4e-07	A0A0J8CDN8
19	GO:0008408	3'-5' exonuclease activity	F	0.0209299	0.000685382	c179200_g1_i1	PREDICTED: DNA polymerase delta catalytic subunit [Beta vulgaris subsp. vulgaris]	235	2.55228	115	1.1384	63	0.791546	1582	8.71731	50	0.376928	445	3.69719	90	0.839657	45	0.974006	807	5.83365	19	0.403536	90	0	A0A0J8CPY4
						c179200_g1_i12	PREDICTED: DNA polymerase delta catalytic subunit [Beta vulgaris subsp. vulgaris]	268	3.1133	142	1.50353	72	0.967598	1743	10.2731	56	0.451547	501	4.45221	96	0.957982	45	1.04181	938	7.25265	24	0.545213	81	3e-07	A0A0J8CPY4
						c179200_g1_i14	PREDICTED: DNA polymerase delta catalytic subunit [Beta vulgaris subsp. vulgaris]	182	2.32916	102	1.18977	64	0.947509	1241	8.05779	63	0.559624	385	3.76912	73	0.802509	39	0.994676	722	6.14996	19	0.475499	83	4e-180	A0A0J8CPY4
						c179200_g1_i5	PREDICTED: DNA polymerase delta catalytic subunit [Beta vulgaris subsp. vulgaris]	153	3.46477	90	1.85764	56	1.46706	1001	11.501	57	0.895956	336	5.82068	62	1.20608	30	1.35392	583	8.78737	15	0.664268	88	0	A0A0J8CPY4
						c179200_g1_i7	PREDICTED: DNA polymerase delta catalytic subunit [Beta vulgaris subsp. vulgaris]	341	3.54512	190	1.80039	104	1.25079	2228	11.7519	97	0.699966	662	5.26485	135	1.20562	62	1.28457	1220	8.44197	28	0.56925	53	3e-09	A0A0J8CPY4
						c179200_g1_i8	PREDICTED: DNA polymerase delta catalytic subunit [Beta vulgaris subsp. vulgaris]	179	2.60375	95	1.25953	58	0.976002	1175	8.67164	63	0.636086	376	4.18395	72	0.899662	36	1.04361	687	6.65137	18	0.512022	88	0	A0A0J8CPY4
						c179200_g1_i9	PREDICTED: DNA polymerase delta catalytic subunit [Beta vulgaris subsp. vulgaris]	181	2.48338	93	1.16301	57	0.904722	1178	8.20024	62	0.590452	360	3.77849	74	0.87216	34	0.929679	672	6.13679	18	0.482954	88	1e-13	A0A0J8CPY4
						c179200_g2_i2	PREDICTED: DNA polymerase delta catalytic subunit [Beta vulgaris subsp. vulgaris]	19	0.394375	11	0.208106	3	0.0720365	163	1.71656	8	0.115259	30	0.476352	5	0.0891508	2	0.0827323	102	1.40917	0	0	91	1e-21	A0A0J8CPY4
						c184431_g12_i1	PREDICTED: DNA polymerase epsilon catalytic subunit A [Beta vulgaris subsp. vulgaris]	28	1.04018	9	0.304739	5	0.214879	343	6.46486	8	0.206285	61	1.73352	10	0.319116	12	0.888422	243	6.00845	2	0.145294	85	2e-07	A0A0J8BVB2
						c184431_g12_i2	PREDICTED: DNA polymerase epsilon catalytic subunit A [Beta vulgaris subsp. vulgaris]	53	1.43055	11	0.270618	6	0.18735	474	6.49116	11	0.206086	75	1.5486	14	0.324605	12	0.645503	346	6.216	3	0.15835	85	4e-07	A0A0J8BVB2
20	GO:0005669	transcription factor TFIID complex	C	0.0226615	0.000807021	c174906_g2_i2	PREDICTED: transcription initiation factor TFIID subunit 4b-like [Beta vulgaris subsp. vulgaris]	336	5.49368	203	3.02522	171	3.23442	2407	19.9672	296	3.35927	646	8.07994	342	4.80341	83	2.70453	1667	18.1412	107	3.42119	56	0	A0A0J8CZ22
						c174906_g2_i4	PREDICTED: transcription initiation factor TFIID subunit 4b-like [Beta vulgaris subsp. vulgaris]	410	3.39938	230	1.73812	201	1.92791	3081	12.9606	314	1.80707	796	5.04871	425	3.02695	92	1.52017	2031	11.2081	129	2.09158	83	2e-15	A0A0J8CZ22
						c174906_g2_i6	PREDICTED: transcription initiation factor TFIID subunit 4b-like [Beta vulgaris subsp. vulgaris]	401	4.80706	236	2.5786	201	2.78745	3060	18.6112	326	2.71257	788	7.22625	427	4.39707	93	2.22182	2010	16.0376	131	3.07097	67	0	A0A0J8CZ22
						c174906_g2_i7	PREDICTED: transcription initiation factor TFIID subunit 4b-like [Beta vulgaris subsp. vulgaris]	357	4.45617	215	2.44607	185	2.67142	2731	17.2955	308	2.66854	699	6.67456	379	4.06381	86	2.13935	1829	15.1955	115	2.80712	70	0	A0A0J8CZ22
21	GO:0009570	chloroplast stroma	C	0.022874	0.000833313	c174716_g34_i1	hypothetical chloroplast RF2 (plastid) [Drosophyllum lusitanicum]	40	1.0121	23	0.530431	24	0.702508	376	4.8269	37	0.649822	88	1.70333	73	1.58667	27	1.3615	618	10.4078	11	0.544284	81	1e-11	G0YEF7
						c176812_g7_i1	hypothetical chloroplast RF2 [Rhabdodendron amazonicum]	27	0.494955	7	0.11696	11	0.233276	183	1.70204	12	0.15269	53	0.74324	30	0.472414	11	0.401868	227	2.76971	2	0.0716969	81	2e-17	G0YEK9
						c179358_g13_i1	hypothetical chloroplast RF2 (plastid) [Drosophyllum lusitanicum]	5	0.120288	7	0.153493	9	0.250479	112	1.36706	18	0.300576	26	0.478496	16	0.330654	1	0.047945	100	1.60126	2	0.0940919	71	2e-15	G0YEF7
						c180503_g19_i1	ycf2 protein [Silene latifolia]	60	0.77232	25	0.293307	43	0.64031	248	1.61962	36	0.321645	78	0.768055	52	0.574975	22	0.564363	307	2.63022	13	0.327234	78	5e-06	Q589A6
22	GO:0044767	single-organism developmental process	P	0.0335693	0.00127792	c174815_g5_i1	PREDICTED: putative axial regulator YABBY 2 isoform X1 [Beta vulgaris subsp. vulgaris]	52	5.15742	9	0.813596	2	0.229475	239	12.0266	11	0.757269	51	3.86946	6	0.511188	3	0.59298	103	6.79945	2	0.387907	68	2e-11	A0A0J8BY87
						c178068_g3_i13	hypothetical protein BVRB_8g198510 isoform A [Beta vulgaris subsp. vulgaris]	142	1.93127	40	0.495853	16	0.25174	764	5.27188	14	0.132164	221	2.29932	26	0.303759	22	0.596304	514	4.65293	14	0.372351	78	2e-73	A0A0J8BTI0
						c178068_g3_i3	PREDICTED: AP2-like ethylene-responsive transcription factor AIL6 [Beta vulgaris subsp. vulgaris]	143	1.86467	40	0.475403	15	0.226273	763	5.04785	13	0.117662	208	2.07482	27	0.302433	21	0.545725	480	4.16595	13	0.331495	41	3e-07	A0A0J8F150
						c178068_g3_i8	hypothetical protein BVRB_8g198530 [Beta vulgaris subsp. vulgaris]	86	2.00696	25	0.531762	17	0.45895	509	6.02663	15	0.242974	154	2.74924	44	0.882049	13	0.604607	341	5.29666	18	0.821451	73	7e-21	A0A0J8EK26
						c179520_g5_i1	PREDICTED: uncharacterized protein LOC104902676 [Beta vulgaris subsp. vulgaris]	29	0.493538	21	0.325746	14	0.27563	306	2.64217	10	0.118127	41	0.533774	11	0.160811	4	0.135666	189	2.14088	2	0.0665612	46	1e-11	A0A0J8BLZ8
						c179520_g5_i4	PREDICTED: uncharacterized protein LOC104902676 [Beta vulgaris subsp. vulgaris]	19	0.337132	19	0.307282	13	0.266849	298	2.68275	8	0.0985293	38	0.515801	10	0.152422	4	0.141448	183	2.16125	3	0.104097	46	1e-11	A0A0J8BLZ8
						c181175_g7_i22	PREDICTED: AP2-like ethylene-responsive transcription factor At1g79700 [Beta vulgaris subsp. vulgaris]	25	1.54379	10	0.56284	11	0.785808	174	5.45147	17	0.728661	27	1.27545	11	0.583499	5	0.615329	171	7.02832	5	0.603791	65	9e-06	A0A0J8EKJ4
						c181175_g7_i4	floral homeotic protein APETALA 2, partial [Silene latifolia]	28	2.4228	17	1.34074	13	1.3013	205	8.99972	23	1.38139	24	1.58863	18	1.33792	8	1.37955	183	10.5394	5	0.846053	88	5e-72	G5DWQ4
						c182184_g8_i2	PREDICTED: transcription factor AS1 [Beta vulgaris subsp. vulgaris]	395	4.83436	140	1.56173	63	0.891986	1739	10.7984	150	1.27427	647	6.05756	239	2.51269	78	1.90251	1603	13.0582	74	1.7711	63	1e-130	A0A0J8E3F9
						c182184_g8_i3	PREDICTED: transcription factor AS1 [Beta vulgaris subsp. vulgaris]	308	8.2921	118	2.89556	49	1.52611	1339	18.2899	122	2.27983	488	10.0504	144	3.33025	60	3.21925	1246	22.3275	51	2.68505	63	9e-138	A0A0J8E3F9
23	GO:0008283	cell proliferation	P	0.0445472	0.00175053	c185057_g10_i1	putative DNA binding protein [Atriplex canescens]	39	1.06705	26	0.648383	25	0.791292	346	4.80301	34	0.645697	69	1.44418	52	1.22215	21	1.14506	294	5.35397	6	0.321027	76	3e-18	H2DQ01
						c185057_g10_i2	PREDICTED: proliferation-associated protein 2G4 [Beta vulgaris subsp. vulgaris]	24	0.767504	12	0.349774	13	0.480937	211	3.42348	21	0.466141	43	1.05194	30	0.82412	14	0.892251	205	4.36346	4	0.250149	47	3e-07	A0A0J8CJW2
						c185057_g10_i3	putative DNA binding protein [Atriplex canescens]	24	0.729767	12	0.332576	13	0.45729	223	3.44028	21	0.443221	45	1.04674	31	0.809719	14	0.84838	213	4.31082	2	0.118925	76	4e-23	H2DQ01
						c185057_g10_i5	putative DNA binding protein [Atriplex canescens]	38	0.853636	13	0.266176	14	0.363825	213	2.42765	27	0.420999	56	0.96234	35	0.675394	15	0.671537	234	3.49875	5	0.219648	76	4e-18	H2DQ01

## Sheet: Cluster 4
Data S1. List of GO terms enriched in Cluster 4 with their corresponding transcripts. Read counts and FPKM values for each transcript in the five different stages (S1-S5) of two biological replicates (A & C) are also shown.
Sl. No.	GO-ID	GO term	Category	FDR	P-Value	Transcript_ID	Gene Description	Read_Count_AS1	FPKM_AS1	Read_Count_AS2	FPKM_AS2	Read_Count_AS3	FPKM_AS3	Read_Count_AS4	FPKM_AS4	Read_Count_AS5	FPKM_AS5	Read_Count_CS1	FPKM_CS1	Read_Count_CS2	FPKM_CS2	Read_Count_CS3	FPKM_CS3	Read_Count_CS4	FPKM_CS4	Read_Count_CS5	FPKM_CS5	% Identity	E-value	Uniprot Accession
1	GO:0016021	integral component of membrane	C	1.17244e-23	1.43975e-26	c164618_g1_i1	photosystem II D2 protein, partial (chloroplast) [Portulacaria afra]	471	9.14445	805	14.2452	385	8.64715	637	6.27469	1147	15.4571	626	9.29742	625	10.4236	198	7.6611	429	5.54372	262	9.94733	50	1e-06	H6T9R3
						c168232_g2_i1	PREDICTED: ABC transporter B family member 11-like [Beta vulgaris subsp. vulgaris]	92	2.14104	55	1.16664	46	1.23843	496	5.85646	856	13.8274	164	2.91966	60	1.19947	20	0.927591	426	6.59863	236	10.7403	68	1e-23	A0A0J8BPC6
						c168232_g2_i2	PREDICTED: ABC transporter B family member 11-like [Beta vulgaris subsp. vulgaris]	162	2.60021	89	1.30203	69	1.28121	956	7.78517	1313	14.6281	292	3.58532	97	1.33741	44	1.40746	768	8.20469	406	12.7435	44	6e-133	A0A0J8BPC6
						c168878_g3_i1	PREDICTED: tetraspanin-2 [Beta vulgaris subsp. vulgaris]	304	6.68972	359	7.20055	451	11.4812	829	9.25562	504	7.69828	466	7.84462	404	7.63687	115	5.04338	691	10.1209	151	6.49801	85	1e-144	A0A0J8EEP2
						c169708_g4_i1	aquaporin [Tamarix sp. ZDY-001908]	3309	81.4712	2670	59.9177	3523	100.345	10613	132.575	16739	286.065	6799	128.057	6735	142.444	4637	227.527	14148	231.851	7137	343.63	91	0	Q0Q2I2
						c169708_g4_i2	aquaporin [Tamarix sp. ZDY-001908]	6846	190.28	8097	205.124	6474	208.164	14108	198.947	18543	357.738	7696	163.634	8115	193.751	2134	118.206	11361	210.175	5353	290.953	91	0	Q0Q2I2
						c173233_g1_i2	PREDICTED: hydrophobic protein LTI6A [Beta vulgaris subsp. vulgaris]	91	12.9722	138	17.9304	201	33.1471	386	27.9175	931	92.1194	82	8.94208	68	8.32687	88	25.0003	290	27.5156	181	50.4569	71	1e-08	A0A0J8BF35
						c173233_g1_i3	PREDICTED: hydrophobic protein RCI2B [Beta vulgaris subsp. vulgaris]	196	9.40908	262	11.4638	414	22.9915	845	20.5809	1623	54.0802	237	8.70344	173	7.13406	177	16.9338	665	21.2481	334	31.355	83	4e-13	A0A0J8CQ24
						c173791_g2_i2	PREDICTED: ORM1-like protein 3 [Beta vulgaris subsp. vulgaris]	299	9.61299	370	10.8424	369	13.7243	917	14.958	397	8.85944	424	10.4281	379	10.4671	134	8.58582	561	12.0049	136	8.55057	88	1e-89	A0A0J8FX59
						c174462_g7_i1	PREDICTED: uncharacterized protein LOC104904961 [Beta vulgaris subsp. vulgaris]	396	3.52293	493	3.99754	464	4.77533	1465	6.61247	763	4.71154	620	4.21942	651	4.97497	149	2.64171	821	4.86139	203	3.53162	80	0	A0A0J8BM71
						c174462_g7_i10	PREDICTED: uncharacterized protein LOC104904961 [Beta vulgaris subsp. vulgaris]	176	3.48624	243	4.38721	262	6.00374	608	6.11034	417	5.73337	283	4.28828	328	5.58109	70	2.76333	333	4.39033	111	4.29969	79	0	A0A0J8BM71
						c174462_g7_i3	PREDICTED: uncharacterized protein LOC104904961 [Beta vulgaris subsp. vulgaris]	177	2.92125	240	3.6103	256	4.88778	608	5.09115	401	4.59376	275	3.472	316	4.48005	68	2.23663	326	3.58113	109	3.51796	75	1e-116	A0A0J8BM71
						c174462_g7_i5	PREDICTED: uncharacterized protein LOC104904961 [Beta vulgaris subsp. vulgaris]	391	3.55671	494	4.09577	466	4.9038	1451	6.69661	764	4.82384	619	4.30738	650	5.07907	150	2.71927	824	4.98891	201	3.57549	80	0	A0A0J8BM71
						c174462_g7_i6	PREDICTED: uncharacterized protein LOC104904961 [Beta vulgaris subsp. vulgaris]	382	3.3948	484	3.92042	449	4.61607	1426	6.42964	738	4.55235	593	4.03141	628	4.79413	148	2.62121	809	4.78527	189	3.28459	59	1e-23	A0A0J8BM71
						c174462_g7_i9	PREDICTED: uncharacterized protein LOC104904961 [Beta vulgaris subsp. vulgaris]	161	3.51167	235	4.67189	251	6.33341	554	6.13076	403	6.10129	266	4.43835	316	5.92073	68	2.95588	313	4.54402	106	4.52129	78	0	A0A0J8BM71
						c174487_g1_i1	PREDICTED: secretory carrier-associated membrane protein 1 [Beta vulgaris subsp. vulgaris]	124	6.66822	109	5.34259	134	8.33622	302	8.23971	322	12.0191	219	9.00915	219	10.1165	106	11.3601	404	14.4603	114	11.9884	65	7e-80	A0A0J8BQ09
						c174487_g1_i2	PREDICTED: secretory carrier-associated membrane protein 3 [Beta vulgaris subsp. vulgaris]	206	8.11131	175	6.28057	254	11.57	695	13.8843	578	15.7972	455	13.7052	442	14.9502	200	15.6944	844	22.1194	209	16.0931	78	6e-125	A0A0J8E0Z0
						c174761_g1_i2	PREDICTED: protein SYM1-like [Beta vulgaris subsp. vulgaris]	402	6.2266	488	6.88941	880	15.7683	1742	13.6896	1293	13.9012	396	4.69215	547	7.27801	96	2.96337	1540	15.8764	66	1.99912	85	2e-16	A0A0J8CHK9
						c174761_g1_i3	PREDICTED: protein SYM1-like [Beta vulgaris subsp. vulgaris]	424	10.0453	502	10.8402	991	27.161	1638	19.6892	1393	22.9074	410	7.43074	606	12.333	102	4.816	1455	22.9439	69	3.19679	85	3e-144	A0A0J8CHK9
						c175704_g3_i2	putative phospholipase A2 [Dianthus caryophyllus]	834	7.44787	1168	9.50706	1105	11.4158	2297	10.4074	1238	7.67389	1029	7.02964	726	5.56933	267	4.7519	1106	6.57399	349	6.09482	74	5e-65	Q9ZTB5
						c175888_g3_i2	PREDICTED: transmembrane protein 136-like [Beta vulgaris subsp. vulgaris]	44	1.46735	66	2.00614	113	4.35948	139	2.35186	141	3.26383	160	4.0818	254	7.27635	51	3.38953	158	3.50707	109	7.10846	71	6e-109	A0A0J8FYL0
						c176035_g3_i10	NADH-plastoquinone oxidoreductase subunit 2, partial (chloroplast) [Silene conica]	116	4.78248	138	5.18574	106	5.05564	359	7.50941	211	6.03818	179	5.64546	150	5.31234	62	5.0942	232	6.36635	120	9.67487	77	1e-16	D7RN22
						c176563_g21_i1	NADH dehydrogenase subunit 2 (mitochondrion) [Beta vulgaris subsp. vulgaris]	431	49.2521	509	53.0154	511	67.5529	849	49.2234	1292	102.48	824	72.0321	801	78.6284	412	93.8283	948	72.1046	432	96.5383	42	4e-11	Q9MF79
						c176705_g4_i4	PREDICTED: hexose carrier protein HEX6 isoform X1 [Beta vulgaris subsp. vulgaris]	71	1.15013	69	1.01877	248	4.64748	308	2.53138	228	2.56362	305	3.77956	522	7.26375	132	4.26142	323	3.48257	139	4.40326	70	0	A0A0J8CAY9
						c176705_g4_i6	PREDICTED: hexose carrier protein HEX6 isoform X1 [Beta vulgaris subsp. vulgaris]	62	1.25229	54	0.994134	244	5.70138	206	2.11105	222	3.1124	295	4.55814	520	9.0223	131	5.27321	291	3.91214	134	5.29283	70	0	A0A0J8CAY9
						c176705_g4_i7	PREDICTED: hexose carrier protein HEX6 isoform X1 [Beta vulgaris subsp. vulgaris]	71	1.05504	70	0.948077	249	4.28039	351	2.64626	228	2.35165	315	3.58072	527	6.72696	134	3.96829	341	3.37264	139	4.03917	70	0	A0A0J8CAY9
						c176705_g4_i8	PREDICTED: hexose carrier protein HEX6 isoform X1 [Beta vulgaris subsp. vulgaris]	74	1.1629	71	1.01696	248	4.50855	340	2.71084	229	2.49789	311	3.7387	524	7.07359	134	4.19666	335	3.50398	139	4.27162	70	0	A0A0J8CAY9
						c176953_g3_i1	chloroplast chlorophyll AB-binding protein CP26, partial [Spinacia oleracea]	7977	120.711	10393	143.346	12067	211.243	14719	113.006	22283	234.05	17889	207.083	25641	333.305	4052	122.198	7996	80.5354	4507	133.371	87	5e-95	W6JKE4
						c176953_g3_i4	chloroplast chlorophyll AB-binding protein CP26, partial [Spinacia oleracea]	8048	109.175	10190	125.992	11883	186.481	14753	101.538	22476	211.632	18585	192.862	25693	299.397	4135	111.789	8043	72.6204	4522	119.959	88	1e-22	W6JKE4
						c177018_g6_i1	high affinity H+/K+ symporter [Dionaea muscipula]	142	2.85036	160	2.92731	235	5.45701	573	5.83556	1809	25.2045	428	6.57213	285	4.91423	171	6.84064	698	9.32554	255	10.0097	85	0	A0A0C7DU56
						c177601_g2_i1	PREDICTED: Niemann-Pick C1 protein-like isoform X2 [Beta vulgaris subsp. vulgaris]	266	1.73373	299	1.77627	268	2.02074	1488	4.92062	2090	9.45531	579	2.88689	430	2.40751	221	2.87067	1380	5.9867	492	6.27097	67	2e-154	A0A0J8E9F3
						c177601_g2_i14	PREDICTED: Niemann-Pick C1 protein-like isoform X2 [Beta vulgaris subsp. vulgaris]	159	2.26965	197	2.5631	187	3.08802	902	6.53259	1231	12.1969	356	3.88744	281	3.44563	142	4.03962	797	7.5723	305	8.51395	65	2e-95	A0A0J8E9F3
						c177601_g2_i15	PREDICTED: Niemann-Pick C1 protein-like isoform X2 [Beta vulgaris subsp. vulgaris]	132	1.95113	163	2.19603	157	2.68465	803	6.02206	1012	10.383	300	3.39223	227	2.8823	126	3.7117	682	6.70972	246	7.11077	73	1e-06	A0A0J8E9F3
						c177601_g2_i16	PREDICTED: Niemann-Pick C1 protein-like isoform X2 [Beta vulgaris subsp. vulgaris]	237	2.0575	274	2.1681	242	2.43042	1229	5.41327	1905	11.4793	510	3.38698	383	2.85621	189	3.26996	1142	6.59879	441	7.48684	76	0	A0A0J8E9F3
						c177601_g2_i17	PREDICTED: Niemann-Pick C1 protein-like isoform X2 [Beta vulgaris subsp. vulgaris]	134	1.87961	166	2.12231	151	2.45028	806	5.73608	989	9.62916	304	3.26203	230	2.77135	123	3.43841	682	6.3673	245	6.72045	74	3e-13	A0A0J8E9F3
						c177601_g2_i18	PREDICTED: Niemann-Pick C1 protein-like isoform X2 [Beta vulgaris subsp. vulgaris]	262	1.69453	295	1.73903	266	1.99024	1467	4.81387	2067	9.27934	571	2.82511	428	2.37789	216	2.78414	1370	5.89761	481	6.08362	79	1e-22	A0A0J8E9F3
						c177601_g2_i19	PREDICTED: Niemann-Pick C1 protein-like isoform X2 [Beta vulgaris subsp. vulgaris]	166	2.31688	202	2.56971	188	3.0355	924	6.54311	1259	12.1969	365	3.89709	280	3.35702	145	4.03323	818	7.599	313	8.54297	72	0	A0A0J8E9F3
						c177601_g2_i2	PREDICTED: Niemann-Pick C1 protein-like isoform X2 [Beta vulgaris subsp. vulgaris]	89	1.76127	124	2.23663	113	2.58696	593	5.95398	754	10.357	218	3.30023	175	2.97491	91	3.58895	463	6.09852	178	6.8885	81	0	A0A0J8E9F3
						c177601_g2_i20	PREDICTED: Niemann-Pick C1 protein-like isoform X2 [Beta vulgaris subsp. vulgaris]	248	1.8781	278	1.91889	247	2.16391	1249	4.79895	1930	10.145	527	3.05302	391	2.54357	192	2.89773	1198	6.03854	463	6.85673	76	0	A0A0J8E9F3
						c177601_g2_i3	PREDICTED: Niemann-Pick C1 protein-like isoform X2 [Beta vulgaris subsp. vulgaris]	248	1.75279	273	1.75864	247	2.01953	1301	4.66522	1899	9.31605	515	2.78443	390	2.36779	195	2.74664	1204	5.66385	445	6.15045	76	0	A0A0J8E9F3
						c177601_g2_i4	PREDICTED: Niemann-Pick C1 protein-like isoform X2 [Beta vulgaris subsp. vulgaris]	138	2.07631	167	2.29016	157	2.73268	825	6.29773	1038	10.8402	308	3.54499	230	2.97263	129	3.86805	691	6.91988	254	7.47336	80	0	A0A0J8E9F3
						c177601_g2_i5	PREDICTED: Niemann-Pick C1 protein-like isoform X2 [Beta vulgaris subsp. vulgaris]	264	1.55598	299	1.60624	269	1.83413	1504	4.49744	2071	8.47246	580	2.61505	425	2.15174	219	2.57238	1393	5.46462	481	5.54389	89	4e-39	A0A0J8E9F3
						c177601_g2_i6	PREDICTED: Niemann-Pick C1 protein-like isoform X2 [Beta vulgaris subsp. vulgaris]	220	2.48766	249	2.56629	224	2.93017	1107	6.35087	1695	13.3035	475	4.10879	352	3.4191	175	3.94363	1008	7.58642	414	9.15457	76	0	A0A0J8E9F3
						c177601_g2_i7	PREDICTED: Niemann-Pick C1 protein-like isoform X2 [Beta vulgaris subsp. vulgaris]	119	2.4435	151	2.82604	143	3.39685	733	7.63635	948	13.5115	289	4.53957	212	3.73939	119	4.86969	605	8.26852	233	9.35599	80	0	A0A0J8E9F3
						c177601_g2_i9	PREDICTED: Niemann-Pick C1 protein-like isoform X2 [Beta vulgaris subsp. vulgaris]	164	2.38144	202	2.67353	191	3.20853	923	6.80009	1260	12.6998	365	4.05453	282	3.51759	147	4.25406	807	7.79969	314	8.91651	76	0	A0A0J8E9F3
						c177601_g4_i4	PREDICTED: Niemann-Pick C1 protein [Beta vulgaris subsp. vulgaris]	169	3.99939	180	3.88255	179	4.90046	533	6.39958	338	5.55204	372	6.73445	300	6.09858	94	4.43328	632	9.95479	125	5.78477	83	0	A0A0J8EE39
						c177601_g5_i1	PREDICTED: Niemann-Pick C1 protein [Beta vulgaris subsp. vulgaris]	290	6.14064	344	6.63913	332	8.13261	902	9.69034	513	7.53983	547	8.86043	398	7.23934	116	4.89512	805	11.3454	119	4.92756	72	0	A0A0J8EE39
						c177784_g7_i1	MipC [Mesembryanthemum crystallinum]	1037	55.6234	1389	67.9076	641	39.7752	2902	78.9756	2713	101.008	435	17.8492	501	23.0843	121	12.9346	1530	54.6233	544	57.062	86	1e-146	O24049
						c178082_g22_i1	vacuolar Na+/H+ antiporter (chloroplast) [Sesuvium portulacastrum]	194	2.81805	205	2.71417	278	4.67162	946	6.97195	402	4.05323	393	4.36707	319	3.98049	124	3.5897	699	6.7582	108	3.06788	78	0	H9DVC8
						c178082_g22_i3	vacuolar Na+/H+ antiporter (chloroplast) [Sesuvium portulacastrum]	198	2.95789	210	2.85939	293	5.06361	962	7.29136	419	4.34469	409	4.67403	329	4.22194	130	3.87034	720	7.15907	114	3.33035	80	0	H9DVC8
						c178234_g1_i11	hypothetical protein BVRB_9g222260 [Beta vulgaris subsp. vulgaris]	130	1.48758	353	3.68171	391	5.17595	900	5.22513	302	2.39869	290	2.53856	430	4.22674	85	1.93841	412	3.13792	60	1.34263	44	9e-19	A0A0J8ED95
						c178234_g1_i15	hypothetical protein BVRB_9g222260 [Beta vulgaris subsp. vulgaris]	126	1.45288	347	3.64692	383	5.10898	873	5.10728	289	2.31305	280	2.46984	414	4.10071	81	1.86137	400	3.06992	57	1.2853	90	4e-18	A0A0J8ED95
						c178611_g9_i1	cytochrome c biogenesis B	357	9.94888	300	7.62016	229	7.38273	501	7.0837	530	10.252	395	8.42082	361	8.64197	116	6.44248	352	6.52914	130	7.08464	81	5e-18	D7RMV6
						c178636_g4_i3	PREDICTED: heptahelical transmembrane protein 1 [Beta vulgaris subsp. vulgaris]	231	4.75487	324	6.07867	414	9.85832	1230	12.8454	742	10.6013	535	8.42426	812	14.3576	101	4.14322	644	8.82307	221	8.89586	66	4e-143	A0A0J8BN28
						c178636_g4_i4	PREDICTED: heptahelical transmembrane protein 1 [Beta vulgaris subsp. vulgaris]	104	3.70635	116	3.76797	169	6.96748	464	8.38972	278	6.8768	231	6.29762	340	10.4086	62	4.40346	280	6.64169	86	5.9935	69	7e-35	A0A0J8BN28
						c178636_g4_i7	PREDICTED: heptahelical transmembrane protein 1 [Beta vulgaris subsp. vulgaris]	144	2.98453	199	3.75927	237	5.68247	897	9.4324	448	6.44495	332	5.26384	473	8.4212	41	1.6935	469	6.46984	137	5.55268	67	1e-92	A0A0J8BN28
						c178636_g4_i8	PREDICTED: heptahelical transmembrane protein 1 [Beta vulgaris subsp. vulgaris]	211	4.09089	297	5.24842	385	8.63519	1204	11.8435	670	9.01652	499	7.40095	753	12.5409	88	3.40023	619	7.98792	206	7.81037	59	3e-134	A0A0J8BN28
						c178804_g1_i1	NADH dehydrogenase subunit 4	16672	354.63	17865	346.361	16273	400.435	40739	439.658	46916	692.688	29878	486.174	26051	476.006	10444	442.736	35189	498.199	14156	588.841	99	0	D7RMY2
						c178804_g1_i2	hypothetical protein	28007	335.166	24959	272.243	22534	311.966	71601	434.739	76909	638.85	53270	487.672	45059	463.207	16738	399.196	66790	532.001	24049	562.807	91	3e-95	E6ZDW4
						c178921_g10_i1	PREDICTED: uncharacterized protein LOC104898109 [Beta vulgaris subsp. vulgaris]	111	1.99396	103	1.68643	76	1.57937	731	6.66235	522	6.50868	202	2.77585	149	2.29922	39	1.3962	582	6.95863	217	7.62293	88	2e-84	A0A0J8C2Z6
						c178921_g10_i2	PREDICTED: uncharacterized protein LOC104898109 [Beta vulgaris subsp. vulgaris]	111	1.78708	103	1.51146	76	1.4155	731	5.97112	522	5.83339	204	2.51249	150	2.0745	38	1.21926	595	6.37597	217	6.83204	88	1e-83	A0A0J8C2Z6
						c179248_g24_i2	PREDICTED: putative ER lumen protein-retaining receptor C28H8.4 [Beta vulgaris subsp. vulgaris]	338	10.3902	453	12.6924	563	20.0213	1491	23.2543	520	11.0953	578	13.5922	487	12.8599	158	9.67956	824	16.8595	143	8.59634	92	6e-113	A0A0J8BN70
						c179248_g24_i4	PREDICTED: putative ER lumen protein-retaining receptor C28H8.4 [Beta vulgaris subsp. vulgaris]	631	10.9605	689	10.9083	845	16.9798	2399	21.142	804	9.6936	974	12.9423	815	12.1607	270	9.3466	1444	16.6946	220	7.47294	85	6e-33	A0A0J8BN70
						c179248_g24_i5	PREDICTED: putative ER lumen protein-retaining receptor C28H8.4 [Beta vulgaris subsp. vulgaris]	501	14.4305	598	15.6993	712	23.7246	1891	27.6344	670	13.3951	800	17.6272	665	16.4537	228	13.0878	1065	20.4173	190	10.702	81	7e-135	A0A0J8BN70
						c179248_g24_i8	PREDICTED: putative ER lumen protein-retaining receptor C28H8.4 [Beta vulgaris subsp. vulgaris]	565	15.4185	700	17.4111	860	27.1498	2171	30.0586	825	15.627	907	18.9344	783	18.355	262	14.249	1218	22.1232	220	11.7404	90	8e-162	A0A0J8BN70
						c179284_g3_i1	cytochrome c oxidase subunit 1, partial (mitochondrion) [Gypsophila repens]	106	9.24813	130	10.3378	91	9.18471	296	13.1026	224	13.5652	146	9.74434	208	15.5887	85	14.7794	217	12.6013	121	20.6444	76	2e-08	A7U0G1
						c179651_g24_i2	metal transporter, partial [Silene latifolia]	251	3.35514	308	3.75253	372	5.75248	1086	7.36517	383	3.55356	424	4.33564	389	4.46669	94	2.50411	644	5.72967	107	2.79698	78	5e-151	G5DVW2
						c180203_g6_i3	plastidic phosphate translocator-like protein2 [Mesembryanthemum crystallinum]	295	2.30501	280	1.9941	425	3.84164	1367	5.41922	723	3.92119	406	2.42677	351	2.35591	81	1.26132	1111	5.77794	120	1.83359	90	2e-155	Q59IV5
						c180203_g6_i6	plastidic phosphate translocator-like protein2 [Mesembryanthemum crystallinum]	295	2.30031	280	1.99003	423	3.81576	1366	5.40421	727	3.93484	406	2.42182	351	2.3511	81	1.25875	1119	5.80767	121	1.8451	90	2e-155	Q59IV5
						c180203_g6_i7	plastidic phosphate translocator-like protein2 [Mesembryanthemum crystallinum]	275	4.79458	302	4.79912	400	8.06777	1258	11.1279	770	9.31831	439	5.85509	371	5.55637	89	3.09241	865	10.0379	143	4.87554	89	0	Q59IV5
						c180247_g3_i6	PREDICTED: vesicle-associated membrane protein 727 [Beta vulgaris subsp. vulgaris]	198	5.51421	198	5.02597	210	6.76571	578	8.167	378	7.30699	417	8.88394	316	7.55971	138	7.65926	530	9.82429	122	6.64426	84	4e-141	A0A0J8B9C1
						c180505_g5_i2	PREDICTED: signal peptide peptidase-like 3 isoform X1 [Beta vulgaris subsp. vulgaris]	433	6.92352	317	4.61993	413	7.6395	1396	11.3251	947	10.5104	991	12.1217	1044	14.3397	359	11.4399	1623	17.2729	374	11.6944	60	9e-178	A0A0J8CFY8
						c180604_g1_i1	hypothetical protein BVRB_7g180180 [Beta vulgaris subsp. vulgaris]	137	3.78779	150	3.78002	143	4.57381	394	5.52686	333	6.39056	220	4.65307	268	6.36503	125	6.88756	411	7.56337	121	6.54214	63	6e-13	A0A0J8B7F6
						c180809_g7_i6	PREDICTED: putative phospholipid-transporting ATPase 9 [Beta vulgaris subsp. vulgaris]	417	2.91248	363	2.31084	690	5.57508	2347	8.3168	1558	7.55305	1432	7.65105	987	5.92166	347	4.82998	2346	10.9059	352	4.80771	77	0	A0A0J8EYU6
						c180809_g7_i8	PREDICTED: putative phospholipid-transporting ATPase 9 [Beta vulgaris subsp. vulgaris]	420	3.15565	367	2.51329	688	5.98004	2365	9.01545	1554	8.10437	1450	8.33411	1003	6.47352	350	5.2408	2371	11.8571	357	5.24538	76	0	A0A0J8EYU6
						c180886_g10_i2	orf116 (mitochondrion) [Beta vulgaris subsp. vulgaris]	86500	3841.15	83388	3375.09	80195	4119.72	176445	3975.31	248649	7664.09	126078	4282.88	150911	5756.6	65558	5801.77	126148	3728.49	71302	6191.78	88	3e-23	Q9MFA1
						c180886_g9_i1	orf310 (mitochondrion) [Beta vulgaris subsp. vulgaris]	3137	131.003	2923	111.258	2388	115.365	5047	106.934	7232	209.63	5480	175.064	6242	223.918	2245	186.841	4715	131.055	2923	238.706	42	7e-27	Q5U6G7
						c181377_g1_i6	PREDICTED: protein ZINC INDUCED FACILITATOR-LIKE 1-like isoform X1 [Beta vulgaris subsp. vulgaris]	122	2.21809	86	1.42513	246	5.17405	603	5.56229	388	4.89643	222	3.08762	176	2.74873	70	2.53634	499	6.03848	123	4.37314	52	1e-153	A0A0J8CSH4
						c181552_g7_i1	F0-ATPase subunit 6 (mitochondrion) [Beta vulgaris]	47964	272.423	61579	318.785	52384	344.194	82356	237.323	116936	461.005	74452	323.487	72053	351.545	28419	321.682	59133	223.546	35996	399.808	97	5e-122	Q9TGM2
						c181673_g8_i1	hypothetical protein BVRB_1g000710 [Beta vulgaris subsp. vulgaris]	172	4.77431	220	5.56599	190	6.10115	508	7.15423	399	7.68748	107	2.27205	103	2.45595	62	3.42976	530	9.79187	49	2.65979	74	0	A0A0J8D2R8
						c181673_g8_i2	hypothetical protein BVRB_1g000710 [Beta vulgaris subsp. vulgaris]	226	5.42462	303	6.62889	252	6.99741	758	9.23096	514	8.56353	167	3.0664	139	2.866	99	4.73572	765	12.2216	72	3.37958	76	0	A0A0J8D2R8
						c181844_g8_i1	NADH dehydrogenase subunit 4 [Silene noctiflora]	520	29.1955	549	28.0946	536	34.814	1157	32.9582	1710	66.6405	1271	54.5896	1026	49.4835	351	39.2744	1256	46.9365	409	44.9061	80	1e-21	D7RMY3
						c181844_g9_i1	NADH dehydrogenase subunit 4 (mitochondrion) [Beta vulgaris subsp. vulgaris]	13734	213.829	13626	193.364	13744	247.548	35701	282.012	37352	403.657	28343	337.573	24882	332.779	8519	264.331	35437	367.227	11678	355.556	100	5e-107	Q9MF62
						c181900_g9_i1	plasma membrane H+-ATPase [Sesuvium portulacastrum]	512	5.20576	557	5.16187	970	11.4094	2537	13.0873	4373	30.8619	891	6.93017	1266	11.0573	418	8.46994	2190	14.8206	1234	24.5357	90	0	K7TH91
						c181900_g9_i10	plasma membrane H+-ATPase [Sesuvium portulacastrum]	512	5.01772	560	5.00221	971	11.0086	2537	12.6146	4380	29.7947	892	6.68733	1269	10.6831	420	8.20305	2186	14.2592	1235	23.6686	90	0	K7TH91
						c181900_g9_i2	plasma membrane H+-ATPase [Sesuvium portulacastrum]	617	7.32747	747	8.08587	1390	19.0968	3088	18.6064	6573	54.1828	1160	10.5385	1658	16.9143	573	13.5617	2628	20.7731	1821	42.291	91	0	K7TH91
						c181900_g9_i3	plasma membrane H+-ATPase [Sesuvium portulacastrum]	683	7.94525	845	8.95943	1559	20.9802	3306	19.5122	7303	58.968	1316	11.711	1793	17.9171	623	14.4432	2733	21.1609	1984	45.1333	91	0	K7TH91
						c181900_g9_i4	plasma membrane ATPase 4 [Fagopyrum tataricum]	431	6.06382	551	7.06574	1045	17.0083	2177	15.5398	4713	46.0251	901	9.69718	1091	13.1854	442	12.3931	2034	19.047	1261	34.6939	89	0	W8GLE8
						c181900_g9_i5	unnamed protein product [Mesembryanthemum crystallinum]	483	6.27092	531	6.2837	947	14.2236	2457	16.1847	4330	39.0212	839	8.33293	1218	13.5841	408	10.5568	2006	17.3349	1216	30.8735	94	5e-05	P93265
						c181900_g9_i6	PREDICTED: plasma membrane ATPase 4 [Beta vulgaris subsp. vulgaris]	499	5.36684	611	5.98958	1142	14.2089	2593	14.1494	5300	39.5661	1021	8.40031	1266	11.6964	506	10.8457	2414	17.2808	1411	29.6766	89	0	A0A0J8EK02
						c181900_g9_i8	plasma membrane H+-ATPase [Sesuvium portulacastrum]	485	6.13402	541	6.23645	946	13.8411	2445	15.6891	4341	38.1085	841	8.13675	1217	13.2219	410	10.3342	1992	16.7687	1219	30.1492	84	4e-84	K7TH91
						c182292_g3_i4	hypothetical protein	60439	1459.03	83662	1840.82	68972	1926.17	115934	1419.95	157138	2633.04	75579	1395.72	76696	1590.45	26022	1251.92	66090	1061.92	35477	1674.8	98	0	E6ZDX0
						c182396_g1_i3	orf300 (mitochondrion) [Beta vulgaris subsp. vulgaris]	277	30.9804	166	16.922	191	24.7125	580	32.9118	368	28.5682	402	34.3942	326	31.3202	96	21.3977	572	42.5805	108	23.6211	68	2e-26	Q9MFC7
						c182396_g1_i5	orf300 (mitochondrion) [Beta vulgaris subsp. vulgaris]	183	10.7331	226	12.0815	214	14.52	545	16.2177	605	24.6297	454	20.3696	395	19.9009	124	14.494	613	23.9301	175	20.0716	68	4e-25	Q9MFC7
						c182579_g5_i22	PREDICTED: protein RFT1 homolog [Beta vulgaris subsp. vulgaris]	31	1.35092	59	2.34346	51	2.57107	128	2.83005	85	2.57108	59	1.96685	47	1.7594	24	2.08434	109	3.16156	21	1.7896	68	1e-25	A0A0J8BUT9
						c182595_g16_i1	vacuolar H+-pyrophosphatase [Sesuvium portulacastrum]	5572	87.7268	7925	113.725	8942	162.866	16282	130.061	15140	165.453	14591	175.735	14869	201.096	3301	103.575	13385	140.264	3915	120.537	91	0	U6BS35
						c182721_g7_i2	V-H+-ATPase subunit c protein [Limonium bicolor]	2220	30.5388	3315	41.5643	2290	36.4427	6307	44.0189	3469	33.1232	3448	36.2843	3678	43.4621	835	22.8916	2948	26.992	1039	27.9501	96	4e-64	C8CHS0
						c182869_g3_i1	enoyl-CoA reductase [Dianthus caryophyllus]	929	21.7765	1102	23.5446	1457	39.5101	2730	32.4677	2899	47.1682	1740	31.2013	1822	36.6877	377	17.6118	1728	26.9602	1002	45.9313	82	0	N0DLN1
						c182869_g3_i2	enoyl-CoA reductase [Dianthus caryophyllus]	952	20.6789	1137	22.5106	1481	37.2152	2799	30.8467	2926	44.1156	1762	29.2784	1852	34.5566	388	16.7962	1759	25.431	1009	42.8598	82	0	N0DLN1
						c183077_g1_i1	NADH dehydrogenase subunit 5 (mitochondrion) [Beta vulgaris subsp. maritima]	43590	389.852	41066	334.759	47112	487.438	107008	485.563	171300	1063.4	69210	473.514	70517	541.759	34187	609.345	89432	532.369	39189	685.402	89	2e-13	E6ZDY0
						c183077_g1_i2	NADH dehydrogenase subunit 5 (mitochondrion) [Beta vulgaris subsp. vulgaris]	40009	860.609	64288	1260.42	62255	1549.17	64341	702.187	122422	1827.83	52576	865.142	61429	1135.07	28658	1228.52	44032	630.411	30072	1264.97	98	3e-115	Q9MF46
						c183077_g1_i4	NADH dehydrogenase subunit 5 (mitochondrion) [Beta vulgaris subsp. vulgaris]	69874	807.474	89162	939.139	96849	1294.74	144415	846.724	254899	2044.61	106174	938.605	112689	1118.65	57030	1313.43	113631	874.012	60463	1366.38	89	1e-13	Q9MF46
						c183077_g1_i5	NADH dehydrogenase subunit 5 (mitochondrion) [Beta vulgaris subsp. maritima]	32624	355.976	34432	342.438	40430	510.344	77097	426.813	125262	948.705	52750	440.309	52907	495.903	26430	574.738	63931	464.304	28718	612.782	99	0	E6ZDY0
						c183118_g5_i16	putative NAC domain class transcription factor [Tamarix hispida]	259	4.76243	247	4.13964	290	6.16883	852	7.9485	592	7.55578	584	8.21473	297	4.69121	153	5.60673	882	10.7946	130	4.67456	49	3e-134	T2CBH7
						c183216_g1_i1	cytochrome c biogenesis protein (mitochondrion) [Beta vulgaris subsp. vulgaris]	9148	117.537	9972	116.78	8238	122.447	14121	92.0515	20276	180.826	12955	127.332	10987	121.263	4725	120.987	8738	74.7254	4648	116.784	97	2e-101	Q9MFA8
						c183313_g19_i2	PREDICTED: ubiquinol oxidase, mitochondrial [Beta vulgaris subsp. vulgaris]	161	5.4164	134	4.10891	203	7.90054	238	4.06236	815	19.0314	336	8.64721	409	11.8197	151	10.124	370	8.28503	520	34.2103	82	1e-150	A0A0J8BNG3
						c183356_g9_i1	hypothetical protein BVRB_5g106640 [Beta vulgaris subsp. vulgaris]	818	8.25515	1192	10.9644	3154	36.8221	4413	22.5955	5384	37.7142	2510	19.3775	4100	35.5431	1405	28.2577	5234	35.1571	1830	36.1153	41	4e-117	A0A0J8F5U4
						c183356_g9_i3	hypothetical protein BVRB_5g106640 [Beta vulgaris subsp. vulgaris]	1753	14.2177	1857	13.7276	3678	34.5091	5968	24.5579	4874	27.4385	3793	23.5332	4741	33.0306	1557	25.1666	6587	35.5583	1573	24.9485	41	5e-109	A0A0J8F5U4
						c183356_g9_i4	hypothetical protein BVRB_5g106640 [Beta vulgaris subsp. vulgaris]	1304	11.4434	1536	12.2859	3505	35.583	4962	22.0928	4566	27.8127	3177	21.3278	4323	32.5884	1474	25.779	6094	35.5949	1448	24.8494	41	3e-109	A0A0J8F5U4
						c183356_g9_i5	hypothetical protein BVRB_5g106640 [Beta vulgaris subsp. vulgaris]	1781	14.4086	1864	13.7449	3688	34.5164	5976	24.5293	4873	27.3643	3822	23.6538	4753	33.0314	1558	25.1198	6598	35.5286	1573	24.8861	41	6e-109	A0A0J8F5U4
						c183661_g4_i2	apocytochrome b	60700	438.667	74667	491.827	73780	616.824	133065	487.896	157737	791.241	93926	519.259	91915	570.602	31716	456.788	96069	462.102	40995	579.357	97	0	D7RMW4
						c183693_g3_i1	PREDICTED: 3-hydroxy-3-methylglutaryl-coenzyme A reductase 1-like [Beta vulgaris subsp. vulgaris]	126	3.65677	130	3.4388	132	4.43176	230	3.38666	280	5.64044	244	5.41711	230	5.73396	81	4.68491	268	5.17689	67	3.80251	68	4e-170	A0A0J8BKP9
						c184212_g4_i1	hypothetical protein (mitochondrion) [Beta vulgaris subsp. maritima]	7099	115.264	10755	159.163	9752	183.174	13024	107.289	18357	206.883	12476	154.961	15018	209.463	5650	182.824	13933	150.573	7104	225.563	65	2e-30	F4ML81
						c184303_g8_i1	hypothetical protein (mitochondrion) [Beta vulgaris subsp. maritima]	430	27.0699	125	7.17242	69	5.02509	563	17.9822	1553	67.8607	1132	54.5151	828	44.7764	557	69.8817	1399	58.6197	757	93.193	95	5e-16	E8ZC22
						c184377_g2_i1	NADH dehydrogenase subunit 6	22950	488.664	30335	588.72	26631	655.981	42547	459.635	65178	963.291	35977	586.009	41334	756.023	18603	789.406	28871	409.164	20698	861.837	99	2e-119	E1AB33
						c184712_g7_i1	cytochrome oxidase subunit 3 (mitochondrion) [Beta vulgaris subsp. vulgaris]	61326	954.806	64127	910.015	68947	1241.83	127556	1007.6	131642	1422.64	95237	1134.3	98758	1320.82	36292	1126.08	98867	1024.54	39456	1201.3	98	1e-155	Q9MF54
						c184712_g9_i1	cytochrome c biogenesis protein (mitochondrion) [Beta vulgaris subsp. vulgaris]	111228	377.335	55282	170.936	64155	251.779	248439	427.612	247550	582.915	164422	426.702	134073	390.71	65286	441.391	169462	382.643	68404	453.799	94	0	Q9MFE3
						c184900_g15_i1	NADH dehydrogenase subunit 1 (mitochondrion) [Beta vulgaris subsp. vulgaris]	4435	351.895	5677	410.559	5909	542.387	8661	348.661	18728	1031.43	7811	474.108	9141	623.035	4242	670.779	8920	471.077	4988	773.953	99	8e-55	Q0QG26
						c184900_g15_i2	NADH dehydrogenase subunit 1 (mitochondrion) [Beta vulgaris subsp. vulgaris]	35982	159.144	46203	186.257	40431	206.869	60467	135.688	115292	353.943	55487	187.736	57435	218.214	23516	207.281	57644	169.694	30432	263.212	99	0	Q0QG26
						c185055_g6_i1	hypothetical protein	2067	164.316	1180	85.4985	1026	94.3545	4360	175.85	6450	355.9	3263	198.43	2671	182.395	1373	217.52	3620	191.538	1678	260.856	85	4e-17	E6ZDU9
						c185055_g6_i2	hypothetical protein	12958	321.108	7707	174.075	6743	193.305	29052	365.263	40214	691.702	20578	390.093	15775	335.801	8228	406.347	22095	364.43	10463	507.035	85	2e-15	E6ZDU9
						c185055_g7_i1	NADH dehydrogenase subunit 4L (mitochondrion) [Beta vulgaris subsp. vulgaris]	333	58.3483	247	39.4473	249	50.473	672	59.7406	485	58.9867	705	94.4984	568	85.4933	265	92.5378	538	62.7442	219	75.0407	96	4e-08	Q5U6F7
						c185105_g1_i1	NADH dehydrogenase subunit 2 (mitochondrion) [Beta vulgaris subsp. vulgaris]	394	5.70748	420	5.54542	223	3.73705	999	7.34227	902	9.0695	496	5.49644	535	6.65735	175	5.05214	941	9.07288	253	7.167	60	6e-09	Q5U6G5
						c185330_g4_i1	PREDICTED: ABC transporter C family member 2-like isoform X1 [Beta vulgaris subsp. vulgaris]	2179	15.892	1794	11.9256	3060	25.8177	6897	25.521	4250	21.5148	5071	28.2921	4715	29.5394	1305	18.968	6896	33.4753	1471	20.9798	82	0	A0A0J8ELR5
						c185330_g4_i3	PREDICTED: ABC transporter C family member 2-like isoform X1 [Beta vulgaris subsp. vulgaris]	549	13.6206	326	7.37191	644	18.4836	1762	22.1793	781	13.4495	1108	21.0289	1034	22.0367	499	24.6726	1933	31.9201	367	17.8057	81	0	A0A0J8ELR5
						c185434_g6_i1	NADH dehydrogenase subunit 2 (mitochondrion) [Beta vulgaris subsp. maritima]	10867	177.678	9913	147.729	10432	197.318	26425	219.208	30756	349.046	21873	273.58	19995	280.831	7651	249.305	26638	289.89	9752	311.808	99	1e-66	F4MKW3
						c185434_g6_i4	put. 10 kD phosphoprotein (AA 1-73) [Spinacia oleracea]	3706	34.8965	3165	27.1636	2921	31.8188	4498	21.4888	7730	50.5225	4294	30.9307	4644	37.5637	1545	28.9931	3971	24.8876	1723	31.7271	93	5e-09	P05146
						c185434_g6_i5	NADH dehydrogenase subunit 2 (mitochondrion) [Beta vulgaris subsp. maritima]	10734	161.616	9326	127.984	9365	163.12	25755	196.744	29637	309.733	20414	235.128	17428	225.409	7176	215.326	24206	242.58	9064	266.878	99	3e-66	F4MKW3
						c185541_g1_i1	PREDICTED: probable inorganic phosphate transporter 1-4 [Beta vulgaris subsp. vulgaris]	4230	37.7111	3394	27.579	9000	92.8213	6562	29.6812	10872	67.2771	7491	51.0882	6636	50.8201	3265	58.0099	5358	31.7936	1938	33.7872	83	0	A0A0J8CS89
						c185541_g1_i2	PREDICTED: probable inorganic phosphate transporter 1-4 [Beta vulgaris subsp. vulgaris]	1641	20.4289	2885	32.7354	8065	116.149	5880	37.1389	9885	85.4163	3796	36.1504	4476	47.8658	2691	66.7634	4836	40.0709	1726	42.0189	83	0	A0A0J8CS89
						c185541_g1_i4	PREDICTED: probable inorganic phosphate transporter 1-4 [Beta vulgaris subsp. vulgaris]	3235	29.6838	3338	27.917	8971	95.2274	6543	30.4606	10821	68.9193	6059	42.5302	5957	46.954	3152	57.6396	5346	32.6499	1932	34.6674	83	0	A0A0J8CS89
						c190200_g1_i1	NADH dehydrogenase subunit 4	306	4.88541	225	3.27415	242	4.46962	854	6.91757	667	7.39152	631	7.70655	571	7.83096	231	7.34989	858	9.11746	288	8.99167	64	2e-16	D7RMY2
						c190781_g1_i1	ATPase subunit 8 (mitochondrion) [Silene vulgaris]	92	18.3358	87	15.8041	95	21.9034	229	23.1561	199	27.5292	220	33.5418	238	40.7464	74	29.3923	226	29.9798	110	42.872	56	1e-08	J7FB48
						c280785_g1_i1	PREDICTED: ABC transporter C family member 14-like [Beta vulgaris subsp. vulgaris]	363	2.97857	287	2.14645	1283	12.1788	1228	5.1123	1370	7.8028	683	4.2872	1151	8.1129	747	12.2155	1390	7.59143	291	4.66942	74	0	A0A0J8BWR6
						c78997_g1_i1	PREDICTED: polyol transporter 5-like [Beta vulgaris subsp. vulgaris]	325	6.66691	506	9.46082	688	16.327	1484	15.4451	529	7.53226	436	6.84194	500	8.81071	441	18.0289	1314	17.9409	121	4.85395	73	0	A0A0J8BPA8
						c84100_g1_i1	PREDICTED: probable transmembrane ascorbate ferrireductase 3 [Beta vulgaris subsp. vulgaris]	71	5.92411	145	11.0273	111	10.7143	421	17.8223	425	24.614	177	11.2977	188	13.4748	39	6.48513	378	20.9925	123	20.0696	69	2e-63	A0A0J8BYL6
						c84100_g1_i2	PREDICTED: probable transmembrane ascorbate ferrireductase 3 [Beta vulgaris subsp. vulgaris]	135	4.53083	246	7.52517	238	9.24053	871	14.8313	750	17.4716	301	7.72791	332	9.57154	70	4.682	765	17.0888	232	15.2265	72	4e-106	A0A0J8BYL6
						c96042_g1_i1	PREDICTED: hydrophobic protein RCI2B [Beta vulgaris subsp. vulgaris]	101	4.42431	141	5.62963	234	11.8581	403	8.95665	466	14.169	142	4.75843	229	8.61706	45	3.92849	178	5.18981	160	13.7061	82	9e-08	A0A0J8CQ24
						c96042_g1_i2	PREDICTED: hydrophobic protein LTI6A [Beta vulgaris subsp. vulgaris]	225	11.7685	316	15.0648	594	35.9419	913	24.2285	1152	41.8235	324	12.9639	517	23.2289	107	11.1535	363	12.6373	389	39.7885	80	3e-15	A0A0J8BF35
						c97342_g1_i1	PREDICTED: xyloglucan 6-xylosyltransferase 2 [Beta vulgaris subsp. vulgaris]	637	12.3388	763	13.4709	836	18.7334	2222	21.8371	1528	20.5441	1590	23.5605	1987	33.0623	314	12.1214	1925	24.8184	660	25.0005	81	0	A0A0J8B8A6
						c98587_g1_i1	PREDICTED: inactive rhomboid protein 1-like [Beta vulgaris subsp. vulgaris]	308	8.66372	352	9.02472	623	20.273	999	14.2573	998	19.4856	654	14.0729	1127	27.2319	362	20.2933	1000	18.7224	295	16.2272	65	1e-102	A0A0J8F889
2	GO:0005739	mitochondrion	C	5.00021e-23	8.187e-26	c4730_g2_i1	F0F1-ATPase subunit 6, partial (mitochondrion) [Beta vulgaris subsp. maritima]	61	2.7583	50	2.06072	36	1.88317	120	2.75302	93	2.91893	107	3.70124	104	4.03966	42	3.78487	117	3.52132	58	5.12872	89	9e-07	A9ECX3
						c62479_g1_i1	PREDICTED: bifunctional L-3-cyanoalanine synthase/cysteine synthase, mitochondrial [Beta vulgaris subsp. vulgaris]	136	4.00223	126	3.37964	503	17.1241	278	4.15073	759	15.5036	161	3.62443	121	3.05878	157	9.20772	249	4.87719	112	6.4454	73	4e-91	A0A0J8D7W0
						c183693_g3_i1	PREDICTED: 3-hydroxy-3-methylglutaryl-coenzyme A reductase 1-like [Beta vulgaris subsp. vulgaris]	126	3.65677	130	3.4388	132	4.43176	230	3.38666	280	5.64044	244	5.41711	230	5.73396	81	4.68491	268	5.17689	67	3.80251	68	4e-170	A0A0J8BKP9
						c178921_g10_i2	PREDICTED: uncharacterized protein LOC104898109 [Beta vulgaris subsp. vulgaris]	111	1.78708	103	1.51146	76	1.4155	731	5.97112	522	5.83339	204	2.51249	150	2.0745	38	1.21926	595	6.37597	217	6.83204	88	1e-83	A0A0J8C2Z6
						c178611_g9_i1	cytochrome c biogenesis B	357	9.94888	300	7.62016	229	7.38273	501	7.0837	530	10.252	395	8.42082	361	8.64197	116	6.44248	352	6.52914	130	7.08464	81	5e-18	D7RMV6
						c178611_g9_i1	cytochrome c biogenesis B	357	9.94888	300	7.62016	229	7.38273	501	7.0837	530	10.252	395	8.42082	361	8.64197	116	6.44248	352	6.52914	130	7.08464	81	5e-18	D7RMV6
						c178921_g10_i1	PREDICTED: uncharacterized protein LOC104898109 [Beta vulgaris subsp. vulgaris]	111	1.99396	103	1.68643	76	1.57937	731	6.66235	522	6.50868	202	2.77585	149	2.29922	39	1.3962	582	6.95863	217	7.62293	88	2e-84	A0A0J8C2Z6
						c62479_g1_i2	PREDICTED: bifunctional L-3-cyanoalanine synthase/cysteine synthase, mitochondrial [Beta vulgaris subsp. vulgaris]	199	5.34388	159	3.89168	564	17.521	458	6.24001	1021	19.0308	253	5.19727	208	4.79807	251	13.4328	452	8.07884	191	10.0301	79	0	A0A0J8D7W0
						c183118_g5_i16	putative NAC domain class transcription factor [Tamarix hispida]	259	4.76243	247	4.13964	290	6.16883	852	7.9485	592	7.55578	584	8.21473	297	4.69121	153	5.60673	882	10.7946	130	4.67456	49	3e-134	T2CBH7
						c180809_g7_i8	PREDICTED: putative phospholipid-transporting ATPase 9 [Beta vulgaris subsp. vulgaris]	420	3.15565	367	2.51329	688	5.98004	2365	9.01545	1554	8.10437	1450	8.33411	1003	6.47352	350	5.2408	2371	11.8571	357	5.24538	76	0	A0A0J8EYU6
						c179284_g3_i1	cytochrome c oxidase subunit 1, partial (mitochondrion) [Gypsophila repens]	106	9.24813	130	10.3378	91	9.18471	296	13.1026	224	13.5652	146	9.74434	208	15.5887	85	14.7794	217	12.6013	121	20.6444	76	2e-08	A7U0G1
						c179284_g3_i1	cytochrome c oxidase subunit 1, partial (mitochondrion) [Gypsophila repens]	106	9.24813	130	10.3378	91	9.18471	296	13.1026	224	13.5652	146	9.74434	208	15.5887	85	14.7794	217	12.6013	121	20.6444	76	2e-08	A7U0G1
						c183913_g10_i1	PREDICTED: cytochrome c oxidase subunit 6b-2 [Beta vulgaris subsp. vulgaris]	244	21.3768	228	18.2065	238	24.1216	620	27.5589	401	24.3852	292	19.5699	282	21.2228	80	13.968	257	14.9863	102	17.4752	91	9e-42	A0A0J8BUE5
						c173189_g4_i1	ATPase alpha subunit [Nepenthes sp. 'Kosobe']	727	15.8242	344	6.8247	460	11.583	2018	22.2857	1733	26.1827	1297	21.5963	1184	22.1381	529	22.9474	1255	18.1819	504	21.453	64	1e-17	A1XIT6
						c282111_g1_i1	25 kDa membrane protein (mitochondrion) [Beta vulgaris subsp. vulgaris]	30	5.55764	72	12.1573	86	18.4308	162	15.2265	195	25.0745	127	17.998	136	21.6425	64	23.6286	155	19.1121	80	28.982	52	8e-10	Q5U6F8
						c178590_g15_i1	orf155b (mitochondrion) [Beta vulgaris subsp. vulgaris]	249	13.6343	272	13.575	268	16.9764	670	18.6134	582	22.12	438	18.3468	582	27.3752	230	25.0987	556	20.2636	273	29.2325	79	1e-11	Q9MF85
						c177090_g16_i1	Atp1, partial (mitochondrion) [Polygonum sp. Qiu 94110]	626	16.8104	279	6.8288	350	10.8729	1446	19.701	1378	25.6851	1453	29.8484	1061	24.4748	568	30.3977	1153	20.6082	486	25.5216	79	2e-17	E5DKG4
						c177090_g16_i2	Atp1, partial (mitochondrion) [Polygonum sp. Qiu 94110]	613	18.2051	279	7.55219	349	11.9904	1446	21.788	1380	28.4472	1450	32.9421	1058	26.9909	570	33.7362	1150	22.732	487	28.2833	79	1e-17	E5DKG4
						c65097_g1_i1	orf107b (mitochondrion) [Beta vulgaris subsp. vulgaris]	119	15.8866	90	10.9513	107	16.5251	288	19.5071	322	29.8379	246	25.123	264	30.2753	118	31.3947	256	22.7474	101	26.3678	62	3e-11	Q9MFC6
						c182396_g1_i5	orf300 (mitochondrion) [Beta vulgaris subsp. vulgaris]	183	10.7331	226	12.0815	214	14.52	545	16.2177	605	24.6297	454	20.3696	395	19.9009	124	14.494	613	23.9301	175	20.0716	68	4e-25	Q9MFC7
						c327359_g1_i1	25 kDa membrane protein (mitochondrion) [Beta vulgaris subsp. vulgaris]	159	22.6658	98	12.7332	114	18.7998	483	34.9331	224	22.1641	258	28.1348	337	41.267	138	39.205	265	25.1435	141	39.3062	75	2e-07	Q5U6F8
						c190781_g1_i1	ATPase subunit 8 (mitochondrion) [Silene vulgaris]	92	18.3358	87	15.8041	95	21.9034	229	23.1561	199	27.5292	220	33.5418	238	40.7464	74	29.3923	226	29.9798	110	42.872	56	1e-08	J7FB48
						c182396_g1_i3	orf300 (mitochondrion) [Beta vulgaris subsp. vulgaris]	277	30.9804	166	16.922	191	24.7125	580	32.9118	368	28.5682	402	34.3942	326	31.3202	96	21.3977	572	42.5805	108	23.6211	68	2e-26	Q9MFC7
						c181844_g8_i1	NADH dehydrogenase subunit 4 [Silene noctiflora]	520	29.1955	549	28.0946	536	34.814	1157	32.9582	1710	66.6405	1271	54.5896	1026	49.4835	351	39.2744	1256	46.9365	409	44.9061	80	1e-21	D7RMY3
						c179029_g11_i1	25 kDa membrane protein (mitochondrion) [Beta vulgaris subsp. vulgaris]	318	37.0437	372	39.4973	416	56.0605	1057	62.4711	856	69.2134	513	45.7148	688	68.8456	372	86.3615	685	53.1112	341	77.6803	85	9e-08	Q5U6F8
						c176563_g21_i1	NADH dehydrogenase subunit 2 (mitochondrion) [Beta vulgaris subsp. vulgaris]	431	49.2521	509	53.0154	511	67.5529	849	49.2234	1292	102.48	824	72.0321	801	78.6284	412	93.8283	948	72.1046	432	96.5383	42	4e-11	Q9MF79
						c176563_g21_i1	NADH dehydrogenase subunit 2 (mitochondrion) [Beta vulgaris subsp. vulgaris]	431	49.2521	509	53.0154	511	67.5529	849	49.2234	1292	102.48	824	72.0321	801	78.6284	412	93.8283	948	72.1046	432	96.5383	42	4e-11	Q9MF79
						c183216_g1_i1	cytochrome c biogenesis protein (mitochondrion) [Beta vulgaris subsp. vulgaris]	9148	117.537	9972	116.78	8238	122.447	14121	92.0515	20276	180.826	12955	127.332	10987	121.263	4725	120.987	8738	74.7254	4648	116.784	97	2e-101	Q9MFA8
						c183216_g1_i1	cytochrome c biogenesis protein (mitochondrion) [Beta vulgaris subsp. vulgaris]	9148	117.537	9972	116.78	8238	122.447	14121	92.0515	20276	180.826	12955	127.332	10987	121.263	4725	120.987	8738	74.7254	4648	116.784	97	2e-101	Q9MFA8
						c59247_g1_i1	ATPase subunit 1	1100	93.6399	561	43.5279	713	70.2156	2248	97.0914	2270	134.129	1768	115.134	1484	108.518	676	114.684	1339	75.8676	649	108.039	90	4e-18	D7RMU6
						c182045_g2_i2	ribosomal protein S12 (mitochondrion) [Beta vulgaris subsp. vulgaris]	3385	51.9521	2071	28.9709	2647	46.9974	7884	61.3914	8453	90.05	7257	85.2027	7745	102.109	3351	102.496	9317	95.1761	2942	88.299	99	4e-78	Q9MF67
						c182045_g2_i1	ribosomal protein S12 (mitochondrion) [Beta vulgaris subsp. vulgaris]	3922	60.4808	2465	34.6469	3211	57.283	9030	70.6503	11109	118.909	8512	100.414	9101	120.559	4338	133.318	10855	111.416	3752	113.147	99	3e-78	Q9MF67
						c292946_g1_i1	orf129b (mitochondrion) [Beta vulgaris subsp. vulgaris]	1066	69.6092	786	46.7809	805	60.8108	3099	102.671	3024	137.063	2048	102.304	1846	103.548	717	93.3078	2944	127.954	1222	156.045	70	5e-58	Q9MFB4
						c180886_g9_i1	orf310 (mitochondrion) [Beta vulgaris subsp. vulgaris]	3137	131.003	2923	111.258	2388	115.365	5047	106.934	7232	209.63	5480	175.064	6242	223.918	2245	186.841	4715	131.055	2923	238.706	42	7e-27	Q5U6G7
						c184212_g4_i1	hypothetical protein (mitochondrion) [Beta vulgaris subsp. maritima]	7099	115.264	10755	159.163	9752	183.174	13024	107.289	18357	206.883	12476	154.961	15018	209.463	5650	182.824	13933	150.573	7104	225.563	65	2e-30	F4ML81
						c180886_g11_i1	ribosomal protein S7 [Beta vulgaris]	2666	175.176	2009	120.318	1739	132.188	4507	150.252	5642	257.322	4318	217.045	5380	303.667	1807	236.626	4305	188.276	2453	315.197	93	1e-96	Q9MF82
						c184104_g16_i5	NADH dehydrogenase subunit 7 (mitochondrion) [Beta vulgaris subsp. maritima]	28146	208.164	36244	244.321	31477	269.313	59092	221.735	79831	409.815	41746	236.186	41635	264.513	16570	244.231	44534	219.224	20945	302.927	100	1e-45	E8ZC30
						c181552_g7_i1	F0-ATPase subunit 6 (mitochondrion) [Beta vulgaris]	47964	272.423	61579	318.785	52384	344.194	82356	237.323	116936	461.005	74452	323.487	72053	351.545	28419	321.682	59133	223.546	35996	399.808	97	5e-122	Q9TGM2
						c183077_g1_i3	NADH dehydrogenase subunit 9 (mitochondrion) [Beta vulgaris subsp. maritima]	43769	453.352	69644	657.491	50797	608.671	64635	339.667	108126	777.37	53363	422.825	55595	494.657	20883	431.074	41222	284.188	27150	549.93	92	2e-125	E8ZC46
						c183077_g1_i6	NADH dehydrogenase subunit 9 (mitochondrion) [Beta vulgaris subsp. maritima]	43843	471.419	69780	683.873	50831	632.283	64744	353.202	108209	807.605	53514	440.176	55660	514.103	20928	448.461	41337	295.838	27226	572.479	92	9e-126	E8ZC46
						c185055_g5_i6	orf107b (mitochondrion) [Beta vulgaris subsp. vulgaris]	5630	258.469	6933	290.107	5870	311.755	13805	321.553	14600	465.244	9297	326.508	9312	367.234	3299	301.836	10788	329.646	4116	369.525	81	6e-50	Q9MFC6
						c181844_g9_i1	NADH dehydrogenase subunit 4 (mitochondrion) [Beta vulgaris subsp. vulgaris]	13734	213.829	13626	193.364	13744	247.548	35701	282.012	37352	403.657	28343	337.573	24882	332.779	8519	264.331	35437	367.227	11678	355.556	100	5e-107	Q9MF62
						c181844_g9_i1	NADH dehydrogenase subunit 4 (mitochondrion) [Beta vulgaris subsp. vulgaris]	13734	213.829	13626	193.364	13744	247.548	35701	282.012	37352	403.657	28343	337.573	24882	332.779	8519	264.331	35437	367.227	11678	355.556	100	5e-107	Q9MF62
						c184104_g16_i8	NADH dehydrogenase subunit 7 (mitochondrion) [Beta vulgaris subsp. maritima]	22765	352.609	31399	443.28	27935	500.553	47659	374.53	70188	754.6	34606	410.042	34821	463.304	14240	439.567	36956	380.994	17991	544.941	100	1e-46	E8ZC30
						c184104_g16_i3	NADH dehydrogenase subunit 7 (mitochondrion) [Silene latifolia]	41401	359.791	56854	450.337	55846	561.445	93434	411.966	125604	757.655	70680	469.881	76218	568.98	30295	524.687	67412	389.928	37111	630.683	99	0	D7RMZ0
						c183661_g4_i2	apocytochrome b	60700	438.667	74667	491.827	73780	616.824	133065	487.896	157737	791.241	93926	519.259	91915	570.602	31716	456.788	96069	462.102	40995	579.357	97	0	D7RMW4
						c183077_g1_i5	NADH dehydrogenase subunit 5 (mitochondrion) [Beta vulgaris subsp. maritima]	32624	355.976	34432	342.438	40430	510.344	77097	426.813	125262	948.705	52750	440.309	52907	495.903	26430	574.738	63931	464.304	28718	612.782	99	0	E6ZDY0
						c184104_g16_i6	NADH dehydrogenase subunit 7 (mitochondrion) [Silene latifolia]	25415	375.139	31850	428.498	27658	472.28	58660	439.3	72228	740.009	41359	467.008	41394	524.856	16597	488.227	47761	469.227	22024	635.723	87	1e-21	D7RMZ0
						c178804_g1_i1	NADH dehydrogenase subunit 4	16672	354.63	17865	346.361	16273	400.435	40739	439.658	46916	692.688	29878	486.174	26051	476.006	10444	442.736	35189	498.199	14156	588.841	99	0	D7RMY2
						c178804_g1_i1	NADH dehydrogenase subunit 4	16672	354.63	17865	346.361	16273	400.435	40739	439.658	46916	692.688	29878	486.174	26051	476.006	10444	442.736	35189	498.199	14156	588.841	99	0	D7RMY2
						c184104_g16_i2	NADH dehydrogenase subunit 7 (mitochondrion) [Silene latifolia]	37899	421.407	48302	489.526	40051	515.184	87270	492.329	103021	795.111	60180	511.891	59762	570.819	22419	496.797	68735	508.697	31180	677.982	71	5e-06	D7RMZ0
						c184104_g16_i7	NADH dehydrogenase subunit 7 (mitochondrion) [Silene latifolia]	21034	452.218	27863	545.998	24390	606.616	47707	520.385	60991	910.166	35885	590.188	36023	665.282	14017	600.58	36945	528.676	18725	787.258	99	3e-157	D7RMZ0
						c178804_g1_i2	hypothetical protein	28007	335.166	24959	272.243	22534	311.966	71601	434.739	76909	638.85	53270	487.672	45059	463.207	16738	399.196	66790	532.001	24049	562.807	91	3e-95	E6ZDW4
						c178804_g1_i2	hypothetical protein	28007	335.166	24959	272.243	22534	311.966	71601	434.739	76909	638.85	53270	487.672	45059	463.207	16738	399.196	66790	532.001	24049	562.807	91	3e-95	E6ZDW4
						c183077_g1_i1	NADH dehydrogenase subunit 5 (mitochondrion) [Beta vulgaris subsp. maritima]	43590	389.852	41066	334.759	47112	487.438	107008	485.563	171300	1063.4	69210	473.514	70517	541.759	34187	609.345	89432	532.369	39189	685.402	89	2e-13	E6ZDY0
						c184212_g5_i1	maturase (mitochondrion) [Beta vulgaris subsp. vulgaris]	13576	188.98	17687	224.407	18807	302.858	36578	258.334	40454	390.872	33030	351.726	39581	473.294	15275	423.755	59893	554.917	23412	637.311	96	0	Q9MF77
						c184104_g16_i4	NADH dehydrogenase subunit 7 (mitochondrion) [Silene latifolia]	33146	482.479	43884	582.225	36481	614.314	75777	559.631	91037	919.801	54332	604.999	54005	675.276	19685	571.048	57500	557.087	27693	788.291	94	1e-36	D7RMZ0
						c184212_g5_i2	maturase (mitochondrion) [Beta vulgaris subsp. vulgaris]	17067	222.203	21749	258.089	23155	348.749	43083	284.587	50584	457.124	40157	399.95	47541	531.693	18340	475.862	68895	597.018	27053	688.774	96	0	Q9MF77
						c183077_g1_i2	NADH dehydrogenase subunit 5 (mitochondrion) [Beta vulgaris subsp. vulgaris]	40009	860.609	64288	1260.42	62255	1549.17	64341	702.187	122422	1827.83	52576	865.142	61429	1135.07	28658	1228.52	44032	630.411	30072	1264.97	98	3e-115	Q9MF46
						c183077_g1_i2	NADH dehydrogenase subunit 5 (mitochondrion) [Beta vulgaris subsp. vulgaris]	40009	860.609	64288	1260.42	62255	1549.17	64341	702.187	122422	1827.83	52576	865.142	61429	1135.07	28658	1228.52	44032	630.411	30072	1264.97	98	3e-115	Q9MF46
						c183077_g1_i4	NADH dehydrogenase subunit 5 (mitochondrion) [Beta vulgaris subsp. vulgaris]	69874	807.474	89162	939.139	96849	1294.74	144415	846.724	254899	2044.61	106174	938.605	112689	1118.65	57030	1313.43	113631	874.012	60463	1366.38	89	1e-13	Q9MF46
						c182292_g3_i4	hypothetical protein	60439	1459.03	83662	1840.82	68972	1926.17	115934	1419.95	157138	2633.04	75579	1395.72	76696	1590.45	26022	1251.92	66090	1061.92	35477	1674.8	98	0	E6ZDX0
						c180886_g10_i1	orf122b (mitochondrion) [Beta vulgaris subsp. vulgaris]	52471	1265.95	48570	1068.08	47577	1327.92	118496	1450.5	147026	2462.18	86179	1590.56	91734	1901.2	39330	1891.09	89641	1439.5	45990	2169.85	79	2e-55	Q5U6B3
						c180886_g10_i2	orf116 (mitochondrion) [Beta vulgaris subsp. vulgaris]	86500	3841.15	83388	3375.09	80195	4119.72	176445	3975.31	248649	7664.09	126078	4282.88	150911	5756.6	65558	5801.77	126148	3728.49	71302	6191.78	88	3e-23	Q9MFA1
						c180886_g10_i2	orf116 (mitochondrion) [Beta vulgaris subsp. vulgaris]	86500	3841.15	83388	3375.09	80195	4119.72	176445	3975.31	248649	7664.09	126078	4282.88	150911	5756.6	65558	5801.77	126148	3728.49	71302	6191.78	88	3e-23	Q9MFA1
3	GO:0030301	cholesterol transport	P	1.70621e-13	6.28568e-16	c177601_g2_i1	PREDICTED: Niemann-Pick C1 protein-like isoform X2 [Beta vulgaris subsp. vulgaris]	266	1.73373	299	1.77627	268	2.02074	1488	4.92062	2090	9.45531	579	2.88689	430	2.40751	221	2.87067	1380	5.9867	492	6.27097	67	2e-154	A0A0J8E9F3
						c177601_g2_i14	PREDICTED: Niemann-Pick C1 protein-like isoform X2 [Beta vulgaris subsp. vulgaris]	159	2.26965	197	2.5631	187	3.08802	902	6.53259	1231	12.1969	356	3.88744	281	3.44563	142	4.03962	797	7.5723	305	8.51395	65	2e-95	A0A0J8E9F3
						c177601_g2_i15	PREDICTED: Niemann-Pick C1 protein-like isoform X2 [Beta vulgaris subsp. vulgaris]	132	1.95113	163	2.19603	157	2.68465	803	6.02206	1012	10.383	300	3.39223	227	2.8823	126	3.7117	682	6.70972	246	7.11077	73	1e-06	A0A0J8E9F3
						c177601_g2_i16	PREDICTED: Niemann-Pick C1 protein-like isoform X2 [Beta vulgaris subsp. vulgaris]	237	2.0575	274	2.1681	242	2.43042	1229	5.41327	1905	11.4793	510	3.38698	383	2.85621	189	3.26996	1142	6.59879	441	7.48684	76	0	A0A0J8E9F3
						c177601_g2_i17	PREDICTED: Niemann-Pick C1 protein-like isoform X2 [Beta vulgaris subsp. vulgaris]	134	1.87961	166	2.12231	151	2.45028	806	5.73608	989	9.62916	304	3.26203	230	2.77135	123	3.43841	682	6.3673	245	6.72045	74	3e-13	A0A0J8E9F3
						c177601_g2_i18	PREDICTED: Niemann-Pick C1 protein-like isoform X2 [Beta vulgaris subsp. vulgaris]	262	1.69453	295	1.73903	266	1.99024	1467	4.81387	2067	9.27934	571	2.82511	428	2.37789	216	2.78414	1370	5.89761	481	6.08362	79	1e-22	A0A0J8E9F3
						c177601_g2_i19	PREDICTED: Niemann-Pick C1 protein-like isoform X2 [Beta vulgaris subsp. vulgaris]	166	2.31688	202	2.56971	188	3.0355	924	6.54311	1259	12.1969	365	3.89709	280	3.35702	145	4.03323	818	7.599	313	8.54297	72	0	A0A0J8E9F3
						c177601_g2_i2	PREDICTED: Niemann-Pick C1 protein-like isoform X2 [Beta vulgaris subsp. vulgaris]	89	1.76127	124	2.23663	113	2.58696	593	5.95398	754	10.357	218	3.30023	175	2.97491	91	3.58895	463	6.09852	178	6.8885	81	0	A0A0J8E9F3
						c177601_g2_i20	PREDICTED: Niemann-Pick C1 protein-like isoform X2 [Beta vulgaris subsp. vulgaris]	248	1.8781	278	1.91889	247	2.16391	1249	4.79895	1930	10.145	527	3.05302	391	2.54357	192	2.89773	1198	6.03854	463	6.85673	76	0	A0A0J8E9F3
						c177601_g2_i3	PREDICTED: Niemann-Pick C1 protein-like isoform X2 [Beta vulgaris subsp. vulgaris]	248	1.75279	273	1.75864	247	2.01953	1301	4.66522	1899	9.31605	515	2.78443	390	2.36779	195	2.74664	1204	5.66385	445	6.15045	76	0	A0A0J8E9F3
						c177601_g2_i4	PREDICTED: Niemann-Pick C1 protein-like isoform X2 [Beta vulgaris subsp. vulgaris]	138	2.07631	167	2.29016	157	2.73268	825	6.29773	1038	10.8402	308	3.54499	230	2.97263	129	3.86805	691	6.91988	254	7.47336	80	0	A0A0J8E9F3
						c177601_g2_i5	PREDICTED: Niemann-Pick C1 protein-like isoform X2 [Beta vulgaris subsp. vulgaris]	264	1.55598	299	1.60624	269	1.83413	1504	4.49744	2071	8.47246	580	2.61505	425	2.15174	219	2.57238	1393	5.46462	481	5.54389	89	4e-39	A0A0J8E9F3
						c177601_g2_i6	PREDICTED: Niemann-Pick C1 protein-like isoform X2 [Beta vulgaris subsp. vulgaris]	220	2.48766	249	2.56629	224	2.93017	1107	6.35087	1695	13.3035	475	4.10879	352	3.4191	175	3.94363	1008	7.58642	414	9.15457	76	0	A0A0J8E9F3
						c177601_g2_i7	PREDICTED: Niemann-Pick C1 protein-like isoform X2 [Beta vulgaris subsp. vulgaris]	119	2.4435	151	2.82604	143	3.39685	733	7.63635	948	13.5115	289	4.53957	212	3.73939	119	4.86969	605	8.26852	233	9.35599	80	0	A0A0J8E9F3
						c177601_g2_i9	PREDICTED: Niemann-Pick C1 protein-like isoform X2 [Beta vulgaris subsp. vulgaris]	164	2.38144	202	2.67353	191	3.20853	923	6.80009	1260	12.6998	365	4.05453	282	3.51759	147	4.25406	807	7.79969	314	8.91651	76	0	A0A0J8E9F3
						c177601_g4_i4	PREDICTED: Niemann-Pick C1 protein [Beta vulgaris subsp. vulgaris]	169	3.99939	180	3.88255	179	4.90046	533	6.39958	338	5.55204	372	6.73445	300	6.09858	94	4.43328	632	9.95479	125	5.78477	83	0	A0A0J8EE39
						c177601_g5_i1	PREDICTED: Niemann-Pick C1 protein [Beta vulgaris subsp. vulgaris]	290	6.14064	344	6.63913	332	8.13261	902	9.69034	513	7.53983	547	8.86043	398	7.23934	116	4.89512	805	11.3454	119	4.92756	72	0	A0A0J8EE39
4	GO:0008158	hedgehog receptor activity	F	1.70621e-13	6.28568e-16	c177601_g2_i1	PREDICTED: Niemann-Pick C1 protein-like isoform X2 [Beta vulgaris subsp. vulgaris]	266	1.73373	299	1.77627	268	2.02074	1488	4.92062	2090	9.45531	579	2.88689	430	2.40751	221	2.87067	1380	5.9867	492	6.27097	67	2e-154	A0A0J8E9F3
						c177601_g2_i14	PREDICTED: Niemann-Pick C1 protein-like isoform X2 [Beta vulgaris subsp. vulgaris]	159	2.26965	197	2.5631	187	3.08802	902	6.53259	1231	12.1969	356	3.88744	281	3.44563	142	4.03962	797	7.5723	305	8.51395	65	2e-95	A0A0J8E9F3
						c177601_g2_i15	PREDICTED: Niemann-Pick C1 protein-like isoform X2 [Beta vulgaris subsp. vulgaris]	132	1.95113	163	2.19603	157	2.68465	803	6.02206	1012	10.383	300	3.39223	227	2.8823	126	3.7117	682	6.70972	246	7.11077	73	1e-06	A0A0J8E9F3
						c177601_g2_i16	PREDICTED: Niemann-Pick C1 protein-like isoform X2 [Beta vulgaris subsp. vulgaris]	237	2.0575	274	2.1681	242	2.43042	1229	5.41327	1905	11.4793	510	3.38698	383	2.85621	189	3.26996	1142	6.59879	441	7.48684	76	0	A0A0J8E9F3
						c177601_g2_i17	PREDICTED: Niemann-Pick C1 protein-like isoform X2 [Beta vulgaris subsp. vulgaris]	134	1.87961	166	2.12231	151	2.45028	806	5.73608	989	9.62916	304	3.26203	230	2.77135	123	3.43841	682	6.3673	245	6.72045	74	3e-13	A0A0J8E9F3
						c177601_g2_i18	PREDICTED: Niemann-Pick C1 protein-like isoform X2 [Beta vulgaris subsp. vulgaris]	262	1.69453	295	1.73903	266	1.99024	1467	4.81387	2067	9.27934	571	2.82511	428	2.37789	216	2.78414	1370	5.89761	481	6.08362	79	1e-22	A0A0J8E9F3
						c177601_g2_i19	PREDICTED: Niemann-Pick C1 protein-like isoform X2 [Beta vulgaris subsp. vulgaris]	166	2.31688	202	2.56971	188	3.0355	924	6.54311	1259	12.1969	365	3.89709	280	3.35702	145	4.03323	818	7.599	313	8.54297	72	0	A0A0J8E9F3
						c177601_g2_i2	PREDICTED: Niemann-Pick C1 protein-like isoform X2 [Beta vulgaris subsp. vulgaris]	89	1.76127	124	2.23663	113	2.58696	593	5.95398	754	10.357	218	3.30023	175	2.97491	91	3.58895	463	6.09852	178	6.8885	81	0	A0A0J8E9F3
						c177601_g2_i20	PREDICTED: Niemann-Pick C1 protein-like isoform X2 [Beta vulgaris subsp. vulgaris]	248	1.8781	278	1.91889	247	2.16391	1249	4.79895	1930	10.145	527	3.05302	391	2.54357	192	2.89773	1198	6.03854	463	6.85673	76	0	A0A0J8E9F3
						c177601_g2_i3	PREDICTED: Niemann-Pick C1 protein-like isoform X2 [Beta vulgaris subsp. vulgaris]	248	1.75279	273	1.75864	247	2.01953	1301	4.66522	1899	9.31605	515	2.78443	390	2.36779	195	2.74664	1204	5.66385	445	6.15045	76	0	A0A0J8E9F3
						c177601_g2_i4	PREDICTED: Niemann-Pick C1 protein-like isoform X2 [Beta vulgaris subsp. vulgaris]	138	2.07631	167	2.29016	157	2.73268	825	6.29773	1038	10.8402	308	3.54499	230	2.97263	129	3.86805	691	6.91988	254	7.47336	80	0	A0A0J8E9F3
						c177601_g2_i5	PREDICTED: Niemann-Pick C1 protein-like isoform X2 [Beta vulgaris subsp. vulgaris]	264	1.55598	299	1.60624	269	1.83413	1504	4.49744	2071	8.47246	580	2.61505	425	2.15174	219	2.57238	1393	5.46462	481	5.54389	89	4e-39	A0A0J8E9F3
						c177601_g2_i6	PREDICTED: Niemann-Pick C1 protein-like isoform X2 [Beta vulgaris subsp. vulgaris]	220	2.48766	249	2.56629	224	2.93017	1107	6.35087	1695	13.3035	475	4.10879	352	3.4191	175	3.94363	1008	7.58642	414	9.15457	76	0	A0A0J8E9F3
						c177601_g2_i7	PREDICTED: Niemann-Pick C1 protein-like isoform X2 [Beta vulgaris subsp. vulgaris]	119	2.4435	151	2.82604	143	3.39685	733	7.63635	948	13.5115	289	4.53957	212	3.73939	119	4.86969	605	8.26852	233	9.35599	80	0	A0A0J8E9F3
						c177601_g2_i9	PREDICTED: Niemann-Pick C1 protein-like isoform X2 [Beta vulgaris subsp. vulgaris]	164	2.38144	202	2.67353	191	3.20853	923	6.80009	1260	12.6998	365	4.05453	282	3.51759	147	4.25406	807	7.79969	314	8.91651	76	0	A0A0J8E9F3
						c177601_g4_i4	PREDICTED: Niemann-Pick C1 protein [Beta vulgaris subsp. vulgaris]	169	3.99939	180	3.88255	179	4.90046	533	6.39958	338	5.55204	372	6.73445	300	6.09858	94	4.43328	632	9.95479	125	5.78477	83	0	A0A0J8EE39
						c177601_g5_i1	PREDICTED: Niemann-Pick C1 protein [Beta vulgaris subsp. vulgaris]	290	6.14064	344	6.63913	332	8.13261	902	9.69034	513	7.53983	547	8.86043	398	7.23934	116	4.89512	805	11.3454	119	4.92756	72	0	A0A0J8EE39
5	GO:0042773	ATP synthesis coupled electron transport	P	3.00532e-08	2.58337e-10	c176563_g21_i1	NADH dehydrogenase subunit 2 (mitochondrion) [Beta vulgaris subsp. vulgaris]	431	49.2521	509	53.0154	511	67.5529	849	49.2234	1292	102.48	824	72.0321	801	78.6284	412	93.8283	948	72.1046	432	96.5383	42	4e-11	Q9MF79
						c178804_g1_i1	NADH dehydrogenase subunit 4	16672	354.63	17865	346.361	16273	400.435	40739	439.658	46916	692.688	29878	486.174	26051	476.006	10444	442.736	35189	498.199	14156	588.841	99	0	D7RMY2
						c181844_g8_i1	NADH dehydrogenase subunit 4 [Silene noctiflora]	520	29.1955	549	28.0946	536	34.814	1157	32.9582	1710	66.6405	1271	54.5896	1026	49.4835	351	39.2744	1256	46.9365	409	44.9061	80	1e-21	D7RMY3
						c181844_g9_i1	NADH dehydrogenase subunit 4 (mitochondrion) [Beta vulgaris subsp. vulgaris]	13734	213.829	13626	193.364	13744	247.548	35701	282.012	37352	403.657	28343	337.573	24882	332.779	8519	264.331	35437	367.227	11678	355.556	100	5e-107	Q9MF62
						c183077_g1_i1	NADH dehydrogenase subunit 5 (mitochondrion) [Beta vulgaris subsp. maritima]	43590	389.852	41066	334.759	47112	487.438	107008	485.563	171300	1063.4	69210	473.514	70517	541.759	34187	609.345	89432	532.369	39189	685.402	89	2e-13	E6ZDY0
						c183077_g1_i2	NADH dehydrogenase subunit 5 (mitochondrion) [Beta vulgaris subsp. vulgaris]	40009	860.609	64288	1260.42	62255	1549.17	64341	702.187	122422	1827.83	52576	865.142	61429	1135.07	28658	1228.52	44032	630.411	30072	1264.97	98	3e-115	Q9MF46
						c183077_g1_i4	NADH dehydrogenase subunit 5 (mitochondrion) [Beta vulgaris subsp. vulgaris]	69874	807.474	89162	939.139	96849	1294.74	144415	846.724	254899	2044.61	106174	938.605	112689	1118.65	57030	1313.43	113631	874.012	60463	1366.38	89	1e-13	Q9MF46
						c183077_g1_i5	NADH dehydrogenase subunit 5 (mitochondrion) [Beta vulgaris subsp. maritima]	32624	355.976	34432	342.438	40430	510.344	77097	426.813	125262	948.705	52750	440.309	52907	495.903	26430	574.738	63931	464.304	28718	612.782	99	0	E6ZDY0
						c183661_g4_i2	apocytochrome b	60700	438.667	74667	491.827	73780	616.824	133065	487.896	157737	791.241	93926	519.259	91915	570.602	31716	456.788	96069	462.102	40995	579.357	97	0	D7RMW4
						c185055_g7_i1	NADH dehydrogenase subunit 4L (mitochondrion) [Beta vulgaris subsp. vulgaris]	333	58.3483	247	39.4473	249	50.473	672	59.7406	485	58.9867	705	94.4984	568	85.4933	265	92.5378	538	62.7442	219	75.0407	96	4e-08	Q5U6F7
						c185105_g1_i1	NADH dehydrogenase subunit 2 (mitochondrion) [Beta vulgaris subsp. vulgaris]	394	5.70748	420	5.54542	223	3.73705	999	7.34227	902	9.0695	496	5.49644	535	6.65735	175	5.05214	941	9.07288	253	7.167	60	6e-09	Q5U6G5
						c185434_g6_i1	NADH dehydrogenase subunit 2 (mitochondrion) [Beta vulgaris subsp. maritima]	10867	177.678	9913	147.729	10432	197.318	26425	219.208	30756	349.046	21873	273.58	19995	280.831	7651	249.305	26638	289.89	9752	311.808	99	1e-66	F4MKW3
						c185434_g6_i5	NADH dehydrogenase subunit 2 (mitochondrion) [Beta vulgaris subsp. maritima]	10734	161.616	9326	127.984	9365	163.12	25755	196.744	29637	309.733	20414	235.128	17428	225.409	7176	215.326	24206	242.58	9064	266.878	99	3e-66	F4MKW3
						c190200_g1_i1	NADH dehydrogenase subunit 4	306	4.88541	225	3.27415	242	4.46962	854	6.91757	667	7.39152	631	7.70655	571	7.83096	231	7.34989	858	9.11746	288	8.99167	64	2e-16	D7RMY2
6	GO:0008137	NADH dehydrogenase (ubiquinone) activity	F	9.28461e-08	9.12119e-10	c176563_g21_i1	NADH dehydrogenase subunit 2 (mitochondrion) [Beta vulgaris subsp. vulgaris]	431	49.2521	509	53.0154	511	67.5529	849	49.2234	1292	102.48	824	72.0321	801	78.6284	412	93.8283	948	72.1046	432	96.5383	42	4e-11	Q9MF79
						c178804_g1_i1	NADH dehydrogenase subunit 4	16672	354.63	17865	346.361	16273	400.435	40739	439.658	46916	692.688	29878	486.174	26051	476.006	10444	442.736	35189	498.199	14156	588.841	99	0	D7RMY2
						c181844_g8_i1	NADH dehydrogenase subunit 4 [Silene noctiflora]	520	29.1955	549	28.0946	536	34.814	1157	32.9582	1710	66.6405	1271	54.5896	1026	49.4835	351	39.2744	1256	46.9365	409	44.9061	80	1e-21	D7RMY3
						c181844_g9_i1	NADH dehydrogenase subunit 4 (mitochondrion) [Beta vulgaris subsp. vulgaris]	13734	213.829	13626	193.364	13744	247.548	35701	282.012	37352	403.657	28343	337.573	24882	332.779	8519	264.331	35437	367.227	11678	355.556	100	5e-107	Q9MF62
						c183077_g1_i1	NADH dehydrogenase subunit 5 (mitochondrion) [Beta vulgaris subsp. maritima]	43590	389.852	41066	334.759	47112	487.438	107008	485.563	171300	1063.4	69210	473.514	70517	541.759	34187	609.345	89432	532.369	39189	685.402	89	2e-13	E6ZDY0
						c183077_g1_i2	NADH dehydrogenase subunit 5 (mitochondrion) [Beta vulgaris subsp. vulgaris]	40009	860.609	64288	1260.42	62255	1549.17	64341	702.187	122422	1827.83	52576	865.142	61429	1135.07	28658	1228.52	44032	630.411	30072	1264.97	98	3e-115	Q9MF46
						c183077_g1_i3	NADH dehydrogenase subunit 9 (mitochondrion) [Beta vulgaris subsp. maritima]	43769	453.352	69644	657.491	50797	608.671	64635	339.667	108126	777.37	53363	422.825	55595	494.657	20883	431.074	41222	284.188	27150	549.93	92	2e-125	E8ZC46
						c183077_g1_i4	NADH dehydrogenase subunit 5 (mitochondrion) [Beta vulgaris subsp. vulgaris]	69874	807.474	89162	939.139	96849	1294.74	144415	846.724	254899	2044.61	106174	938.605	112689	1118.65	57030	1313.43	113631	874.012	60463	1366.38	89	1e-13	Q9MF46
						c183077_g1_i5	NADH dehydrogenase subunit 5 (mitochondrion) [Beta vulgaris subsp. maritima]	32624	355.976	34432	342.438	40430	510.344	77097	426.813	125262	948.705	52750	440.309	52907	495.903	26430	574.738	63931	464.304	28718	612.782	99	0	E6ZDY0
						c183077_g1_i6	NADH dehydrogenase subunit 9 (mitochondrion) [Beta vulgaris subsp. maritima]	43843	471.419	69780	683.873	50831	632.283	64744	353.202	108209	807.605	53514	440.176	55660	514.103	20928	448.461	41337	295.838	27226	572.479	92	9e-126	E8ZC46
						c184377_g2_i1	NADH dehydrogenase subunit 6	22950	488.664	30335	588.72	26631	655.981	42547	459.635	65178	963.291	35977	586.009	41334	756.023	18603	789.406	28871	409.164	20698	861.837	99	2e-119	E1AB33
						c184900_g15_i1	NADH dehydrogenase subunit 1 (mitochondrion) [Beta vulgaris subsp. vulgaris]	4435	351.895	5677	410.559	5909	542.387	8661	348.661	18728	1031.43	7811	474.108	9141	623.035	4242	670.779	8920	471.077	4988	773.953	99	8e-55	Q0QG26
						c184900_g15_i2	NADH dehydrogenase subunit 1 (mitochondrion) [Beta vulgaris subsp. vulgaris]	35982	159.144	46203	186.257	40431	206.869	60467	135.688	115292	353.943	55487	187.736	57435	218.214	23516	207.281	57644	169.694	30432	263.212	99	0	Q0QG26
						c185055_g6_i1	hypothetical protein	2067	164.316	1180	85.4985	1026	94.3545	4360	175.85	6450	355.9	3263	198.43	2671	182.395	1373	217.52	3620	191.538	1678	260.856	85	4e-17	E6ZDU9
						c185055_g6_i2	hypothetical protein	12958	321.108	7707	174.075	6743	193.305	29052	365.263	40214	691.702	20578	390.093	15775	335.801	8228	406.347	22095	364.43	10463	507.035	85	2e-15	E6ZDU9
						c185105_g1_i1	NADH dehydrogenase subunit 2 (mitochondrion) [Beta vulgaris subsp. vulgaris]	394	5.70748	420	5.54542	223	3.73705	999	7.34227	902	9.0695	496	5.49644	535	6.65735	175	5.05214	941	9.07288	253	7.167	60	6e-09	Q5U6G5
						c185434_g6_i1	NADH dehydrogenase subunit 2 (mitochondrion) [Beta vulgaris subsp. maritima]	10867	177.678	9913	147.729	10432	197.318	26425	219.208	30756	349.046	21873	273.58	19995	280.831	7651	249.305	26638	289.89	9752	311.808	99	1e-66	F4MKW3
						c185434_g6_i5	NADH dehydrogenase subunit 2 (mitochondrion) [Beta vulgaris subsp. maritima]	10734	161.616	9326	127.984	9365	163.12	25755	196.744	29637	309.733	20414	235.128	17428	225.409	7176	215.326	24206	242.58	9064	266.878	99	3e-66	F4MKW3
						c190200_g1_i1	NADH dehydrogenase subunit 4	306	4.88541	225	3.27415	242	4.46962	854	6.91757	667	7.39152	631	7.70655	571	7.83096	231	7.34989	858	9.11746	288	8.99167	64	2e-16	D7RMY2
7	GO:0016790	thiolester hydrolase activity	F	1.54851e-07	1.58464e-09	c176784_g1_i1	PREDICTED: palmitoyl-acyl carrier protein thioesterase, chloroplastic [Beta vulgaris subsp. vulgaris]	38	5.20523	37	4.6195	181	28.6821	186	12.9267	300	28.5237	65	6.81117	122	14.3554	41	11.1926	135	12.3083	109	29.1979	85	1e-50	A0A0J8BSY2
						c176784_g2_i1	PREDICTED: palmitoyl-acyl carrier protein thioesterase, chloroplastic [Beta vulgaris subsp. vulgaris]	49	3.59614	80	5.3514	314	26.6591	284	10.5749	448	22.8216	91	5.10897	188	11.8522	89	13.0173	229	11.1862	140	20.0927	69	5e-28	A0A0J8BSY2
						c176784_g2_i2	PREDICTED: palmitoyl-acyl carrier protein thioesterase, chloroplastic [Beta vulgaris subsp. vulgaris]	71	2.26022	102	2.95958	404	14.8782	410	6.62205	577	12.7496	138	3.36065	250	6.83647	117	7.4228	330	6.9922	182	11.3301	69	4e-26	A0A0J8BSY2
						c176784_g2_i3	PREDICTED: palmitoyl-acyl carrier protein thioesterase, chloroplastic [Beta vulgaris subsp. vulgaris]	53	3.70848	88	5.61229	331	26.7932	298	10.5792	466	22.6326	100	5.35269	194	11.6606	96	13.3869	248	11.5499	148	20.2512	69	5e-28	A0A0J8BSY2
						c176784_g2_i4	PREDICTED: palmitoyl-acyl carrier protein thioesterase, chloroplastic [Beta vulgaris subsp. vulgaris]	65	3.88824	120	6.54271	418	28.9262	393	11.9275	574	23.8331	121	5.53703	243	12.4866	105	12.5175	301	11.9843	178	20.8223	69	1e-27	A0A0J8BSY2
						c184219_g5_i1	PREDICTED: palmitoyl-acyl carrier protein thioesterase, chloroplastic [Beta vulgaris subsp. vulgaris]	1035	22.0825	1285	24.989	1964	48.4759	6368	68.9331	3331	49.3301	1926	31.4352	3040	55.7162	400	17.0082	3609	51.251	1133	47.2723	82	0	A0A0J8BSY2
						c184219_g5_i10	PREDICTED: palmitoyl-acyl carrier protein thioesterase, chloroplastic [Beta vulgaris subsp. vulgaris]	1269	19.4834	1539	21.5367	2194	38.9687	8728	67.9883	3798	40.475	2373	27.871	3632	47.9015	385	11.7802	4841	49.4704	1197	35.939	83	0	A0A0J8BSY2
						c184219_g5_i4	PREDICTED: palmitoyl-acyl carrier protein thioesterase, chloroplastic [Beta vulgaris subsp. vulgaris]	1360	20.1664	1636	22.111	2303	39.5056	8906	67.002	3933	40.4801	2455	27.8479	3754	47.8171	390	11.5251	4914	48.4988	1242	36.0147	83	0	A0A0J8BSY2
						c184219_g5_i5	PREDICTED: palmitoyl-acyl carrier protein thioesterase, chloroplastic [Beta vulgaris subsp. vulgaris]	1286	16.2256	1548	17.802	2186	31.907	8568	54.8474	3669	32.1319	2363	22.8074	3563	38.6167	365	9.17788	4774	40.0912	1192	29.4107	84	7e-42	A0A0J8BSY2
						c184219_g5_i6	PREDICTED: palmitoyl-acyl carrier protein thioesterase, chloroplastic [Beta vulgaris subsp. vulgaris]	770	16.1661	951	18.1983	1389	33.7359	5020	53.473	2591	37.7581	1528	24.5408	2540	45.8087	256	10.7113	2959	41.3491	901	36.992	83	0	A0A0J8BSY2
						c184219_g5_i9	PREDICTED: palmitoyl-acyl carrier protein thioesterase, chloroplastic [Beta vulgaris subsp. vulgaris]	1027	14.0495	1275	15.8978	1885	29.8317	6262	43.4631	3154	29.9489	1909	19.9778	2948	34.6432	378	10.3056	3577	32.57	1099	29.4007	80	8e-26	A0A0J8BSY2
8	GO:0015171	amino acid transmembrane transporter activity	F	8.51412e-06	1.53345e-07	c164553_g1_i1	PREDICTED: cationic amino acid transporter 2, vacuolar-like [Beta vulgaris subsp. vulgaris]	756	8.99093	827	8.96448	1410	19.3989	3451	20.823	2562	21.149	1507	13.7103	1090	11.1355	621	14.7185	2531	20.0347	843	19.6056	80	0	A0A0J8DY19
						c171541_g1_i1	PREDICTED: probable polyamine transporter At3g13620 [Beta vulgaris subsp. vulgaris]	123	2.31225	56	0.95952	202	4.39295	268	2.55612	330	4.30598	289	4.15603	343	5.53889	266	9.96553	242	3.02797	118	4.3379	76	0	A0A0J8CQP9
						c180138_g7_i1	PREDICTED: cationic amino acid transporter 1-like [Beta vulgaris subsp. vulgaris]	147	1.49716	138	1.28105	491	5.78505	600	3.1004	784	5.54236	277	2.15815	246	2.15221	154	3.12579	527	3.57247	89	1.77259	75	0	A0A0J8BVB7
						c180138_g7_i3	PREDICTED: cationic amino acid transporter 1-like [Beta vulgaris subsp. vulgaris]	128	1.38374	100	0.985332	347	4.33961	481	2.6382	529	3.96944	235	1.94341	186	1.72726	118	2.54224	411	2.9573	70	1.47983	75	0	A0A0J8BVB7
						c180138_g7_i4	PREDICTED: cationic amino acid transporter 1-like [Beta vulgaris subsp. vulgaris]	162	1.53782	136	1.1767	488	5.35904	628	3.0246	781	5.14601	293	2.1277	246	2.00598	156	2.95125	540	3.41187	88	1.63359	75	0	A0A0J8BVB7
						c181970_g2_i6	PREDICTED: probable polyamine transporter At1g31830 isoform X1 [Beta vulgaris subsp. vulgaris]	402	4.14141	293	2.75123	360	4.29043	1249	6.52831	646	4.61937	610	4.80732	450	3.9823	129	2.64851	977	6.69922	207	4.17024	82	0	A0A0J8F6A7
						c181970_g2_i7	PREDICTED: probable polyamine transporter At1g31830 isoform X1 [Beta vulgaris subsp. vulgaris]	427	4.32688	308	2.84469	367	4.30218	1319	6.78123	679	4.77579	643	4.98436	467	4.06503	132	2.66569	1015	6.84574	223	4.41897	82	0	A0A0J8F6A7
						c182897_g4_i1	PREDICTED: cationic amino acid transporter 8, vacuolar [Beta vulgaris subsp. vulgaris]	337	6.64095	261	4.6879	372	8.48046	939	9.38821	476	6.51083	605	9.12027	543	9.19179	137	5.38035	695	9.11576	154	5.93458	80	0	A0A0J8BDV8
						c185940_g1_i1	PREDICTED: cationic amino acid transporter 1-like [Beta vulgaris subsp. vulgaris]	1366	15.8336	1674	17.6856	2572	34.4885	4125	24.2587	1809	14.5544	1473	13.0612	1856	18.4802	567	13.0979	3207	24.742	439	9.95087	72	0	A0A0J8BVB7
9	GO:0008553	hydrogen-exporting ATPase activity, phosphorylative mechanism	F	9.67744e-06	1.8222e-07	c181900_g9_i1	plasma membrane H+-ATPase [Sesuvium portulacastrum]	512	5.20576	557	5.16187	970	11.4094	2537	13.0873	4373	30.8619	891	6.93017	1266	11.0573	418	8.46994	2190	14.8206	1234	24.5357	90	0	K7TH91
						c181900_g9_i10	plasma membrane H+-ATPase [Sesuvium portulacastrum]	512	5.01772	560	5.00221	971	11.0086	2537	12.6146	4380	29.7947	892	6.68733	1269	10.6831	420	8.20305	2186	14.2592	1235	23.6686	90	0	K7TH91
						c181900_g9_i2	plasma membrane H+-ATPase [Sesuvium portulacastrum]	617	7.32747	747	8.08587	1390	19.0968	3088	18.6064	6573	54.1828	1160	10.5385	1658	16.9143	573	13.5617	2628	20.7731	1821	42.291	91	0	K7TH91
						c181900_g9_i3	plasma membrane H+-ATPase [Sesuvium portulacastrum]	683	7.94525	845	8.95943	1559	20.9802	3306	19.5122	7303	58.968	1316	11.711	1793	17.9171	623	14.4432	2733	21.1609	1984	45.1333	91	0	K7TH91
						c181900_g9_i4	plasma membrane ATPase 4 [Fagopyrum tataricum]	431	6.06382	551	7.06574	1045	17.0083	2177	15.5398	4713	46.0251	901	9.69718	1091	13.1854	442	12.3931	2034	19.047	1261	34.6939	89	0	W8GLE8
						c181900_g9_i5	unnamed protein product [Mesembryanthemum crystallinum]	483	6.27092	531	6.2837	947	14.2236	2457	16.1847	4330	39.0212	839	8.33293	1218	13.5841	408	10.5568	2006	17.3349	1216	30.8735	94	5e-05	P93265
						c181900_g9_i8	plasma membrane H+-ATPase [Sesuvium portulacastrum]	485	6.13402	541	6.23645	946	13.8411	2445	15.6891	4341	38.1085	841	8.13675	1217	13.2219	410	10.3342	1992	16.7687	1219	30.1492	84	4e-84	K7TH91
10	GO:0004713	protein tyrosine kinase activity	F	9.67744e-06	1.8222e-07	c172637_g1_i1	hypothetical protein BVRB_6g133840 isoform B [Beta vulgaris subsp. vulgaris]	340	3.93992	297	3.13691	450	6.03249	1254	7.37263	550	4.42384	627	5.55811	516	5.13639	153	3.53337	735	5.66895	162	3.67106	56	7e-09	A0A0J8C6A9
						c172637_g1_i3	hypothetical protein BVRB_6g133840 isoform B [Beta vulgaris subsp. vulgaris]	200	2.67087	253	3.0795	405	6.25681	964	6.53155	502	4.65323	463	4.72993	403	4.62304	124	3.30015	516	4.58648	148	3.86503	57	0	A0A0J8C6A9
						c172637_g1_i4	hypothetical protein BVRB_6g133840 isoform B [Beta vulgaris subsp. vulgaris]	307	4.77625	259	3.6727	366	6.58728	1028	8.11444	491	5.30224	523	6.22447	413	5.51949	132	4.09272	603	6.24416	132	4.01598	56	4e-08	A0A0J8C6A9
						c172637_g1_i6	hypothetical protein BVRB_6g133840 isoform B [Beta vulgaris subsp. vulgaris]	200	2.60228	249	2.95298	390	5.87035	930	6.13936	485	4.3802	464	4.61842	404	4.51549	121	3.13761	504	4.36477	141	3.58766	73	8e-22	A0A0J8C6A9
						c176402_g13_i14	PREDICTED: probable receptor-like protein kinase At1g49730 isoform X1 [Beta vulgaris subsp. vulgaris]	361	5.002	415	5.24109	468	7.50167	1710	12.0212	760	7.30935	642	6.80492	680	8.09366	189	5.21901	1379	12.7177	301	8.1559	58	3e-92	A0A0J8BY82
						c176402_g13_i4	PREDICTED: probable receptor-like protein kinase At1g49730 isoform X1 [Beta vulgaris subsp. vulgaris]	368	4.89884	406	4.92616	450	6.93001	1669	11.2724	735	6.79143	623	6.34432	637	7.28425	181	4.8019	1338	11.8552	282	7.34114	58	5e-92	A0A0J8BY82
						c176402_g13_i9	PREDICTED: probable receptor-like protein kinase At1g49730 isoform X1 [Beta vulgaris subsp. vulgaris]	340	7.18851	341	6.57131	350	8.5606	1422	15.2537	600	8.80522	497	8.03837	507	9.20806	138	5.81472	1040	14.6353	229	9.46814	58	4e-95	A0A0J8BY82
11	GO:0006633	fatty acid biosynthetic process	P	2.33513e-05	5.69684e-07	c176235_g8_i1	acyl carrier protein [Suaeda glauca]	722	35.7622	1599	72.1893	1433	82.1125	2505	62.9523	2749	94.5128	1048	39.71	1480	62.9722	250	24.6784	1183	39.0013	869	84.1736	59	1e-30	A0A0C5AZ91
						c176784_g1_i1	PREDICTED: palmitoyl-acyl carrier protein thioesterase, chloroplastic [Beta vulgaris subsp. vulgaris]	38	5.20523	37	4.6195	181	28.6821	186	12.9267	300	28.5237	65	6.81117	122	14.3554	41	11.1926	135	12.3083	109	29.1979	85	1e-50	A0A0J8BSY2
						c176784_g2_i1	PREDICTED: palmitoyl-acyl carrier protein thioesterase, chloroplastic [Beta vulgaris subsp. vulgaris]	49	3.59614	80	5.3514	314	26.6591	284	10.5749	448	22.8216	91	5.10897	188	11.8522	89	13.0173	229	11.1862	140	20.0927	69	5e-28	A0A0J8BSY2
						c176784_g2_i2	PREDICTED: palmitoyl-acyl carrier protein thioesterase, chloroplastic [Beta vulgaris subsp. vulgaris]	71	2.26022	102	2.95958	404	14.8782	410	6.62205	577	12.7496	138	3.36065	250	6.83647	117	7.4228	330	6.9922	182	11.3301	69	4e-26	A0A0J8BSY2
						c176784_g2_i3	PREDICTED: palmitoyl-acyl carrier protein thioesterase, chloroplastic [Beta vulgaris subsp. vulgaris]	53	3.70848	88	5.61229	331	26.7932	298	10.5792	466	22.6326	100	5.35269	194	11.6606	96	13.3869	248	11.5499	148	20.2512	69	5e-28	A0A0J8BSY2
						c176784_g2_i4	PREDICTED: palmitoyl-acyl carrier protein thioesterase, chloroplastic [Beta vulgaris subsp. vulgaris]	65	3.88824	120	6.54271	418	28.9262	393	11.9275	574	23.8331	121	5.53703	243	12.4866	105	12.5175	301	11.9843	178	20.8223	69	1e-27	A0A0J8BSY2
						c179159_g14_i1	PREDICTED: 3-ketoacyl-CoA synthase 10 [Beta vulgaris subsp. vulgaris]	2475	42.3609	2239	34.9286	4357	86.2687	9138	79.352	11912	141.515	5550	72.6665	4729	69.5279	1744	59.4875	8627	98.2782	3160	105.766	80	0	A0A0J8BH71
						c179159_g14_i2	PREDICTED: 3-ketoacyl-CoA synthase 10 [Beta vulgaris subsp. vulgaris]	1653	36.0546	1368	27.1964	2711	68.4059	5544	61.3519	8085	122.404	3573	59.6173	2950	55.2726	1168	50.7715	5457	79.2227	2062	87.952	83	0	A0A0J8BH71
						c179159_g14_i4	PREDICTED: 3-ketoacyl-CoA synthase 10 [Beta vulgaris subsp. vulgaris]	961	15.9105	911	13.7473	1687	32.3111	4077	34.2467	3544	40.7271	2012	25.4824	1740	24.7463	544	17.9494	3533	38.9325	1006	32.5708	76	5e-90	A0A0J8BH71
						c181156_g5_i1	PREDICTED: protein ECERIFERUM 3 [Beta vulgaris subsp. vulgaris]	241	5.10823	302	5.83441	844	20.6953	891	9.58181	5855	86.1408	737	11.9501	1224	22.2861	170	7.18111	778	10.9759	1184	49.0765	79	0	A0A0J8BQ25
						c181156_g5_i2	PREDICTED: protein ECERIFERUM 3 [Beta vulgaris subsp. vulgaris]	405	6.6816	488	7.33807	1445	27.5784	1380	11.551	10406	119.162	1194	15.0689	1877	26.6005	289	9.50195	1204	13.2208	1994	64.3308	72	0	A0A0J8BQ25
						c181970_g15_i1	PREDICTED: beta-carotene 3-hydroxylase, chloroplastic [Beta vulgaris subsp. vulgaris]	255	5.93769	681	14.4531	575	15.4889	886	10.4671	669	10.8126	266	4.73817	966	19.3221	67	3.10915	395	6.12184	101	4.59904	85	1e-20	A0A0J8CQY8
						c181970_g15_i2	PREDICTED: beta-carotene 3-hydroxylase, chloroplastic [Beta vulgaris subsp. vulgaris]	445	15.1404	1150	35.6625	927	36.4865	1486	25.6515	975	23.0255	437	11.3739	1650	48.2237	100	6.78057	594	13.4515	160	10.6455	73	5e-134	A0A0J8CQY8
						c181970_g15_i3	PREDICTED: beta-carotene 3-hydroxylase, chloroplastic [Beta vulgaris subsp. vulgaris]	406	11.0009	1059	26.1539	881	27.6156	1383	19.0126	933	17.5474	415	8.60207	1557	36.2403	96	5.18399	559	10.0814	147	7.78914	87	6e-06	A0A0J8CQY8
						c184219_g5_i1	PREDICTED: palmitoyl-acyl carrier protein thioesterase, chloroplastic [Beta vulgaris subsp. vulgaris]	1035	22.0825	1285	24.989	1964	48.4759	6368	68.9331	3331	49.3301	1926	31.4352	3040	55.7162	400	17.0082	3609	51.251	1133	47.2723	82	0	A0A0J8BSY2
						c184219_g5_i10	PREDICTED: palmitoyl-acyl carrier protein thioesterase, chloroplastic [Beta vulgaris subsp. vulgaris]	1269	19.4834	1539	21.5367	2194	38.9687	8728	67.9883	3798	40.475	2373	27.871	3632	47.9015	385	11.7802	4841	49.4704	1197	35.939	83	0	A0A0J8BSY2
						c184219_g5_i4	PREDICTED: palmitoyl-acyl carrier protein thioesterase, chloroplastic [Beta vulgaris subsp. vulgaris]	1360	20.1664	1636	22.111	2303	39.5056	8906	67.002	3933	40.4801	2455	27.8479	3754	47.8171	390	11.5251	4914	48.4988	1242	36.0147	83	0	A0A0J8BSY2
						c184219_g5_i5	PREDICTED: palmitoyl-acyl carrier protein thioesterase, chloroplastic [Beta vulgaris subsp. vulgaris]	1286	16.2256	1548	17.802	2186	31.907	8568	54.8474	3669	32.1319	2363	22.8074	3563	38.6167	365	9.17788	4774	40.0912	1192	29.4107	84	7e-42	A0A0J8BSY2
						c184219_g5_i6	PREDICTED: palmitoyl-acyl carrier protein thioesterase, chloroplastic [Beta vulgaris subsp. vulgaris]	770	16.1661	951	18.1983	1389	33.7359	5020	53.473	2591	37.7581	1528	24.5408	2540	45.8087	256	10.7113	2959	41.3491	901	36.992	83	0	A0A0J8BSY2
						c184219_g5_i9	PREDICTED: palmitoyl-acyl carrier protein thioesterase, chloroplastic [Beta vulgaris subsp. vulgaris]	1027	14.0495	1275	15.8978	1885	29.8317	6262	43.4631	3154	29.9489	1909	19.9778	2948	34.6432	378	10.3056	3577	32.57	1099	29.4007	80	8e-26	A0A0J8BSY2
12	GO:0006754	ATP biosynthetic process	P	5.42551e-05	1.51017e-06	c173189_g4_i1	ATPase alpha subunit [Nepenthes sp. 'Kosobe']	727	15.8242	344	6.8247	460	11.583	2018	22.2857	1733	26.1827	1297	21.5963	1184	22.1381	529	22.9474	1255	18.1819	504	21.453	64	1e-17	A1XIT6
						c177090_g16_i1	Atp1, partial (mitochondrion) [Polygonum sp. Qiu 94110]	626	16.8104	279	6.8288	350	10.8729	1446	19.701	1378	25.6851	1453	29.8484	1061	24.4748	568	30.3977	1153	20.6082	486	25.5216	79	2e-17	E5DKG4
						c177090_g16_i2	Atp1, partial (mitochondrion) [Polygonum sp. Qiu 94110]	613	18.2051	279	7.55219	349	11.9904	1446	21.788	1380	28.4472	1450	32.9421	1058	26.9909	570	33.7362	1150	22.732	487	28.2833	79	1e-17	E5DKG4
						c179029_g11_i1	25 kDa membrane protein (mitochondrion) [Beta vulgaris subsp. vulgaris]	318	37.0437	372	39.4973	416	56.0605	1057	62.4711	856	69.2134	513	45.7148	688	68.8456	372	86.3615	685	53.1112	341	77.6803	85	9e-08	Q5U6F8
						c181552_g7_i1	F0-ATPase subunit 6 (mitochondrion) [Beta vulgaris]	47964	272.423	61579	318.785	52384	344.194	82356	237.323	116936	461.005	74452	323.487	72053	351.545	28419	321.682	59133	223.546	35996	399.808	97	5e-122	Q9TGM2
						c181900_g9_i1	plasma membrane H+-ATPase [Sesuvium portulacastrum]	512	5.20576	557	5.16187	970	11.4094	2537	13.0873	4373	30.8619	891	6.93017	1266	11.0573	418	8.46994	2190	14.8206	1234	24.5357	90	0	K7TH91
						c181900_g9_i10	plasma membrane H+-ATPase [Sesuvium portulacastrum]	512	5.01772	560	5.00221	971	11.0086	2537	12.6146	4380	29.7947	892	6.68733	1269	10.6831	420	8.20305	2186	14.2592	1235	23.6686	90	0	K7TH91
						c181900_g9_i2	plasma membrane H+-ATPase [Sesuvium portulacastrum]	617	7.32747	747	8.08587	1390	19.0968	3088	18.6064	6573	54.1828	1160	10.5385	1658	16.9143	573	13.5617	2628	20.7731	1821	42.291	91	0	K7TH91
						c181900_g9_i3	plasma membrane H+-ATPase [Sesuvium portulacastrum]	683	7.94525	845	8.95943	1559	20.9802	3306	19.5122	7303	58.968	1316	11.711	1793	17.9171	623	14.4432	2733	21.1609	1984	45.1333	91	0	K7TH91
						c181900_g9_i4	plasma membrane ATPase 4 [Fagopyrum tataricum]	431	6.06382	551	7.06574	1045	17.0083	2177	15.5398	4713	46.0251	901	9.69718	1091	13.1854	442	12.3931	2034	19.047	1261	34.6939	89	0	W8GLE8
						c181900_g9_i5	unnamed protein product [Mesembryanthemum crystallinum]	483	6.27092	531	6.2837	947	14.2236	2457	16.1847	4330	39.0212	839	8.33293	1218	13.5841	408	10.5568	2006	17.3349	1216	30.8735	94	5e-05	P93265
						c181900_g9_i6	PREDICTED: plasma membrane ATPase 4 [Beta vulgaris subsp. vulgaris]	499	5.36684	611	5.98958	1142	14.2089	2593	14.1494	5300	39.5661	1021	8.40031	1266	11.6964	506	10.8457	2414	17.2808	1411	29.6766	89	0	A0A0J8EK02
						c181900_g9_i8	plasma membrane H+-ATPase [Sesuvium portulacastrum]	485	6.13402	541	6.23645	946	13.8411	2445	15.6891	4341	38.1085	841	8.13675	1217	13.2219	410	10.3342	1992	16.7687	1219	30.1492	84	4e-84	K7TH91
						c282111_g1_i1	25 kDa membrane protein (mitochondrion) [Beta vulgaris subsp. vulgaris]	30	5.55764	72	12.1573	86	18.4308	162	15.2265	195	25.0745	127	17.998	136	21.6425	64	23.6286	155	19.1121	80	28.982	52	8e-10	Q5U6F8
						c327359_g1_i1	25 kDa membrane protein (mitochondrion) [Beta vulgaris subsp. vulgaris]	159	22.6658	98	12.7332	114	18.7998	483	34.9331	224	22.1641	258	28.1348	337	41.267	138	39.205	265	25.1435	141	39.3062	75	2e-07	Q5U6F8
						c59247_g1_i1	ATPase subunit 1	1100	93.6399	561	43.5279	713	70.2156	2248	97.0914	2270	134.129	1768	115.134	1484	108.518	676	114.684	1339	75.8676	649	108.039	90	4e-18	D7RMU6
13	GO:0004096	catalase activity	F	5.85758e-05	1.67839e-06	c181896_g2_i1	unnamed protein product [Mesembryanthemum crystallinum]	20708	335.58	31058	458.742	63341	1187.46	60742	499.417	71799	807.616	46530	576.823	42084	585.834	13848	447.233	46554	502.137	17112	542.285	88	0	O81336
						c181896_g2_i2	unnamed protein product [Mesembryanthemum crystallinum]	19328	248.79	29221	342.829	59646	888.184	57648	376.484	67532	603.371	43481	428.151	39691	438.872	13059	335	44601	382.118	16208	407.985	84	3e-68	O81336
						c181896_g2_i3	unnamed protein product [Mesembryanthemum crystallinum]	20082	266.995	30756	372.703	62796	965.837	59663	402.455	72161	665.928	45211	459.824	41117	469.588	13681	362.496	46513	411.602	16980	441.471	85	7e-72	O81336
						c181896_g2_i4	unnamed protein product [Mesembryanthemum crystallinum]	21442	362.127	32583	501.561	66423	1297.75	62778	537.923	76435	896.018	48283	623.794	43509	631.211	14472	487.095	48499	545.175	17903	591.276	87	0	O81336
						c241272_g1_i1	PREDICTED: catalase [Beta vulgaris subsp. vulgaris]	149	21.2402	205	26.6357	603	99.4412	389	28.1345	728	72.0332	421	45.9099	385	47.1448	148	42.046	347	32.9238	197	54.9172	70	6e-32	A0A0J8BFK8
						c53482_g1_i1	PREDICTED: catalase [Beta vulgaris subsp. vulgaris]	165	26.283	209	30.3441	530	97.6659	458	37.0146	737	81.4868	397	48.3764	401	54.87	149	47.3006	418	44.3175	205	63.8578	74	1e-40	A0A0J8BFK8
14	GO:0033926	glycopeptide alpha-N-acetylgalactosaminidase activity	F	5.85758e-05	1.67839e-06	c175965_g11_i1	PREDICTED: alkaline/neutral invertase CINV2-like [Beta vulgaris subsp. vulgaris]	263	4.79614	225	3.73986	314	6.62432	1121	10.3719	857	10.8479	562	7.84014	505	7.91092	174	6.32375	995	12.0772	243	8.66584	84	0	A0A0J8EB43
						c175965_g11_i2	PREDICTED: alkaline/neutral invertase CINV2-like [Beta vulgaris subsp. vulgaris]	264	4.39333	230	3.48863	315	6.06424	1139	9.61679	862	9.95693	566	7.20539	509	7.27625	177	5.8702	1018	11.2757	245	7.97305	84	0	A0A0J8EB43
						c175965_g11_i3	PREDICTED: alkaline/neutral invertase CINV2-like [Beta vulgaris subsp. vulgaris]	269	4.08826	229	3.17218	315	5.53825	1146	8.83664	860	9.07221	564	6.55717	504	6.57985	174	5.27017	1021	10.3281	246	7.31122	84	0	A0A0J8EB43
						c175965_g11_i4	PREDICTED: alkaline/neutral invertase CINV2-like [Beta vulgaris subsp. vulgaris]	269	4.99877	225	3.81092	313	6.72869	1134	10.6915	862	11.1185	574	8.15969	507	8.09316	178	6.59204	1003	12.4056	250	9.08488	84	0	A0A0J8EB43
						c175965_g12_i2	PREDICTED: alkaline/neutral invertase CINV2-like [Beta vulgaris subsp. vulgaris]	285	6.95996	295	6.5663	431	12.1763	1007	12.4769	965	16.3575	642	11.9936	669	14.0342	180	8.7604	1032	16.7745	277	13.2285	84	0	A0A0J8EB43
						c175965_g12_i3	PREDICTED: alkaline/neutral invertase CINV2-like [Beta vulgaris subsp. vulgaris]	305	5.88084	301	5.28984	448	9.99294	1084	10.6044	1032	13.8117	703	10.3692	725	12.0082	196	7.53156	1123	14.4121	276	10.4068	84	0	A0A0J8EB43
15	GO:0006535	cysteine biosynthetic process from serine	P	8.26146e-05	2.57008e-06	c176352_g2_i1	unnamed protein product [Beta vulgaris]	313	4.37584	219	2.7906	243	3.93006	943	6.68876	615	5.96789	288	3.08007	203	2.43788	90	2.50755	577	5.36909	123	3.36272	84	1e-134	Q84VU9
						c176352_g2_i2	unnamed protein product [Beta vulgaris]	300	2.77821	219	1.84852	253	2.71044	1053	4.94753	611	3.92747	284	2.01193	208	1.65465	89	1.64257	650	4.00649	123	2.2275	84	6e-131	Q84VU9
						c176352_g2_i3	unnamed protein product [Beta vulgaris]	315	4.72925	222	3.03789	245	4.25524	955	7.27448	619	6.45062	288	3.3077	205	2.64384	89	2.66294	581	5.80585	125	3.66996	84	3e-135	Q84VU9
						c176352_g2_i4	unnamed protein product [Beta vulgaris]	300	2.65709	218	1.75986	251	2.57178	1039	4.66892	607	3.73166	288	1.95132	206	1.5673	92	1.62391	656	3.86719	119	2.0611	84	1e-130	Q84VU9
						c180639_g6_i1	PREDICTED: cysteine synthase [Beta vulgaris subsp. vulgaris]	128	3.17006	100	2.25733	122	3.49537	684	8.59469	393	6.75583	231	4.37644	161	3.42518	77	3.80047	404	6.65957	123	5.95705	81	2e-52	A0A0J8FC99
						c180639_g6_i2	cytoplasmic cysteine synthase [Spinacia oleracea]	135	4.16517	109	3.06523	127	4.53293	680	10.6445	413	8.84459	246	5.80612	170	4.50555	85	5.22646	376	7.72137	135	8.1452	85	2e-144	B5U9U9
						c180639_g6_i5	cytoplasmic cysteine synthase [Spinacia oleracea]	111	3.8105	95	2.97248	107	4.24931	596	10.3806	354	8.43511	203	5.33097	145	4.27589	69	4.7206	325	7.42591	116	7.78728	72	2e-115	B5U9U9
						c62479_g1_i1	PREDICTED: bifunctional L-3-cyanoalanine synthase/cysteine synthase, mitochondrial [Beta vulgaris subsp. vulgaris]	136	4.00223	126	3.37964	503	17.1241	278	4.15073	759	15.5036	161	3.62443	121	3.05878	157	9.20772	249	4.87719	112	6.4454	73	4e-91	A0A0J8D7W0
						c62479_g1_i2	PREDICTED: bifunctional L-3-cyanoalanine synthase/cysteine synthase, mitochondrial [Beta vulgaris subsp. vulgaris]	199	5.34388	159	3.89168	564	17.521	458	6.24001	1021	19.0308	253	5.19727	208	4.79807	251	13.4328	452	8.07884	191	10.0301	79	0	A0A0J8D7W0
16	GO:0006515	misfolded or incompletely synthesized protein catabolic process	P	0.000780615	3.86633e-05	c176167_g7_i11	PREDICTED: lon protease homolog 2, peroxisomal [Beta vulgaris subsp. vulgaris]	265	10.271	488	17.2394	630	28.2476	915	17.993	519	13.9624	582	17.256	631	21.0085	141	10.8912	713	18.3934	145	10.9901	86	8e-177	A0A0J8CD57
						c176167_g7_i12	PREDICTED: lon protease homolog 2, peroxisomal [Beta vulgaris subsp. vulgaris]	593	4.71583	823	5.96541	1031	9.48502	2867	11.5677	1042	5.75175	1311	7.9755	1306	8.92168	315	4.99233	2267	11.9995	280	4.35442	93	4e-41	A0A0J8CD57
						c176167_g7_i2	PREDICTED: lon protease homolog 2, peroxisomal [Beta vulgaris subsp. vulgaris]	680	5.71804	991	7.59537	1250	12.1597	3043	12.9825	1198	6.99236	1514	9.73903	1525	11.0156	351	5.88213	2407	13.4717	326	5.36074	81	1e-96	A0A0J8CD57
						c176167_g7_i3	PREDICTED: lon protease homolog 2, peroxisomal [Beta vulgaris subsp. vulgaris]	667	5.5565	970	7.3652	1229	11.8441	2972	12.5615	1178	6.81161	1492	9.50815	1509	10.7985	344	5.71115	2357	13.069	322	5.24566	81	1e-96	A0A0J8CD57
						c176167_g7_i4	PREDICTED: lon protease homolog 2, peroxisomal [Beta vulgaris subsp. vulgaris]	674	5.54344	983	7.36902	1255	11.9409	3029	12.6397	1197	6.83348	1509	9.49424	1518	10.7248	347	5.68772	2412	13.204	323	5.19506	81	2e-96	A0A0J8CD57
						c176167_g7_i7	PREDICTED: lon protease homolog 2, peroxisomal [Beta vulgaris subsp. vulgaris]	229	9.11078	434	15.7379	530	24.3934	808	16.3098	460	12.703	490	14.9131	531	18.1474	121	9.5939	631	16.7092	133	10.3476	84	1e-149	A0A0J8CD57
17	GO:0016558	protein import into peroxisome matrix	P	0.000780615	3.86633e-05	c176167_g7_i11	PREDICTED: lon protease homolog 2, peroxisomal [Beta vulgaris subsp. vulgaris]	265	10.271	488	17.2394	630	28.2476	915	17.993	519	13.9624	582	17.256	631	21.0085	141	10.8912	713	18.3934	145	10.9901	86	8e-177	A0A0J8CD57
						c176167_g7_i12	PREDICTED: lon protease homolog 2, peroxisomal [Beta vulgaris subsp. vulgaris]	593	4.71583	823	5.96541	1031	9.48502	2867	11.5677	1042	5.75175	1311	7.9755	1306	8.92168	315	4.99233	2267	11.9995	280	4.35442	93	4e-41	A0A0J8CD57
						c176167_g7_i2	PREDICTED: lon protease homolog 2, peroxisomal [Beta vulgaris subsp. vulgaris]	680	5.71804	991	7.59537	1250	12.1597	3043	12.9825	1198	6.99236	1514	9.73903	1525	11.0156	351	5.88213	2407	13.4717	326	5.36074	81	1e-96	A0A0J8CD57
						c176167_g7_i3	PREDICTED: lon protease homolog 2, peroxisomal [Beta vulgaris subsp. vulgaris]	667	5.5565	970	7.3652	1229	11.8441	2972	12.5615	1178	6.81161	1492	9.50815	1509	10.7985	344	5.71115	2357	13.069	322	5.24566	81	1e-96	A0A0J8CD57
						c176167_g7_i4	PREDICTED: lon protease homolog 2, peroxisomal [Beta vulgaris subsp. vulgaris]	674	5.54344	983	7.36902	1255	11.9409	3029	12.6397	1197	6.83348	1509	9.49424	1518	10.7248	347	5.68772	2412	13.204	323	5.19506	81	2e-96	A0A0J8CD57
						c176167_g7_i7	PREDICTED: lon protease homolog 2, peroxisomal [Beta vulgaris subsp. vulgaris]	229	9.11078	434	15.7379	530	24.3934	808	16.3098	460	12.703	490	14.9131	531	18.1474	121	9.5939	631	16.7092	133	10.3476	84	1e-149	A0A0J8CD57
18	GO:0006857	oligopeptide transport	P	0.000780615	3.86633e-05	c180184_g5_i8	PREDICTED: protein NRT1/ PTR FAMILY 5.10-like [Beta vulgaris subsp. vulgaris]	324	4.81964	313	4.24376	364	6.26392	797	6.01512	600	6.19511	648	7.37387	622	7.94803	214	6.34414	682	6.75244	202	5.8761	67	0	A0A0J8D707
						c181103_g1_i1	PREDICTED: protein NRT1/ PTR FAMILY 8.3-like [Beta vulgaris subsp. vulgaris]	463	7.88597	515	7.99499	975	19.2112	1353	11.692	1067	12.6144	817	10.645	764	11.1781	318	10.7942	1042	11.8127	287	9.55927	82	0	A0A0J8CBX0
						c183817_g2_i1	PREDICTED: protein NRT1/ PTR FAMILY 8.1-like [Beta vulgaris subsp. vulgaris]	475	9.64048	445	8.23194	1789	42.0041	2232	22.9835	1884	26.5408	1771	27.4964	2362	41.1799	1344	54.3618	1824	24.6398	742	29.4495	76	0	A0A0J8F9Q9
						c183817_g2_i2	PREDICTED: protein NRT1/ PTR FAMILY 8.1-like [Beta vulgaris subsp. vulgaris]	502	6.77705	465	5.72172	1839	28.7207	2354	16.1235	1918	17.9727	1807	18.6615	2431	28.1917	1376	37.0207	1962	17.6296	752	19.8529	76	0	A0A0J8F9Q9
						c183817_g2_i3	PREDICTED: protein NRT1/ PTR FAMILY 8.1-like [Beta vulgaris subsp. vulgaris]	506	6.76159	467	5.6879	1834	28.3513	2339	15.8579	1917	17.7807	1813	18.5331	2430	27.8936	1381	36.7774	1956	17.397	756	19.7555	76	0	A0A0J8F9Q9
						c183817_g2_i4	PREDICTED: protein NRT1/ PTR FAMILY 8.1-like [Beta vulgaris subsp. vulgaris]	458	8.26617	390	6.41565	1431	29.8782	1969	18.0302	1574	19.7184	1481	20.4478	1919	29.7518	1064	38.271	1634	19.629	606	21.3885	72	0	A0A0J8F9Q9
19	GO:0005782	peroxisomal matrix	C	0.000780615	3.86633e-05	c176167_g7_i11	PREDICTED: lon protease homolog 2, peroxisomal [Beta vulgaris subsp. vulgaris]	265	10.271	488	17.2394	630	28.2476	915	17.993	519	13.9624	582	17.256	631	21.0085	141	10.8912	713	18.3934	145	10.9901	86	8e-177	A0A0J8CD57
						c176167_g7_i12	PREDICTED: lon protease homolog 2, peroxisomal [Beta vulgaris subsp. vulgaris]	593	4.71583	823	5.96541	1031	9.48502	2867	11.5677	1042	5.75175	1311	7.9755	1306	8.92168	315	4.99233	2267	11.9995	280	4.35442	93	4e-41	A0A0J8CD57
						c176167_g7_i2	PREDICTED: lon protease homolog 2, peroxisomal [Beta vulgaris subsp. vulgaris]	680	5.71804	991	7.59537	1250	12.1597	3043	12.9825	1198	6.99236	1514	9.73903	1525	11.0156	351	5.88213	2407	13.4717	326	5.36074	81	1e-96	A0A0J8CD57
						c176167_g7_i3	PREDICTED: lon protease homolog 2, peroxisomal [Beta vulgaris subsp. vulgaris]	667	5.5565	970	7.3652	1229	11.8441	2972	12.5615	1178	6.81161	1492	9.50815	1509	10.7985	344	5.71115	2357	13.069	322	5.24566	81	1e-96	A0A0J8CD57
						c176167_g7_i4	PREDICTED: lon protease homolog 2, peroxisomal [Beta vulgaris subsp. vulgaris]	674	5.54344	983	7.36902	1255	11.9409	3029	12.6397	1197	6.83348	1509	9.49424	1518	10.7248	347	5.68772	2412	13.204	323	5.19506	81	2e-96	A0A0J8CD57
						c176167_g7_i7	PREDICTED: lon protease homolog 2, peroxisomal [Beta vulgaris subsp. vulgaris]	229	9.11078	434	15.7379	530	24.3934	808	16.3098	460	12.703	490	14.9131	531	18.1474	121	9.5939	631	16.7092	133	10.3476	84	1e-149	A0A0J8CD57
20	GO:0016597	amino acid binding	F	0.000865024	4.35522e-05	c171515_g1_i3	PREDICTED: uncharacterized protein LOC104900152 [Beta vulgaris subsp. vulgaris]	152	1.64701	132	1.30365	275	3.44715	550	3.02364	274	2.06077	130	1.07757	117	1.08902	47	1.01494	497	3.58439	33	0.699253	76	4e-16	A0A0J8BZB1
						c176402_g13_i10	PREDICTED: serine/threonine-protein kinase HT1-like [Beta vulgaris subsp. vulgaris]	610	6.03724	718	6.47694	864	9.89231	2888	14.5018	1200	8.24362	1221	9.24433	1305	11.0948	382	7.53462	2556	16.8375	525	10.161	54	3e-63	A0A0J8BMZ1
						c176402_g13_i11	PREDICTED: tyrosine-protein kinase isoform SRK4-like [Beta vulgaris subsp. vulgaris]	613	6.72012	716	7.15429	834	10.5769	2861	15.913	1166	8.87245	1199	10.0551	1270	11.9597	373	8.1492	2498	18.227	512	10.9763	71	0	A0A0J8C3V5
						c176402_g13_i12	PREDICTED: tyrosine-protein kinase isoform SRK4-like [Beta vulgaris subsp. vulgaris]	443	5.38111	524	5.80145	634	8.90908	2033	12.5292	906	7.63879	858	7.97273	940	9.80834	280	6.77822	1799	14.5448	381	9.05027	56	9e-122	A0A0J8C3V5
						c176402_g13_i16	PREDICTED: serine/threonine-protein kinase HT1-like [Beta vulgaris subsp. vulgaris]	305	3.89851	381	4.43875	466	6.89066	1485	9.63035	546	4.84418	732	7.15751	794	8.71805	244	6.21554	1504	12.7954	281	7.02383	67	0	A0A0J8BMZ1
						c176402_g13_i18	PREDICTED: tyrosine-protein kinase isoform SRK4-like [Beta vulgaris subsp. vulgaris]	296	3.93166	396	4.7942	484	7.43713	1519	10.2367	572	5.27362	750	7.62074	831	9.48167	253	6.69721	1543	13.6414	298	7.7405	64	0	A0A0J8C3V5
						c176402_g13_i2	PREDICTED: tyrosine-protein kinase isoform SRK4-like [Beta vulgaris subsp. vulgaris]	507	6.21235	630	7.03599	789	11.1841	2527	15.7098	1029	8.75169	1124	10.5358	1232	12.9676	364	8.88871	2350	19.1656	501	12.0048	66	0	A0A0J8C3V5
						c176402_g13_i3	PREDICTED: tyrosine-protein kinase isoform SRK4-like [Beta vulgaris subsp. vulgaris]	606	6.8653	727	7.50686	857	11.2317	2905	16.6974	1194	9.38901	1222	10.5903	1316	12.8069	384	8.66978	2534	19.1074	531	11.7639	66	0	A0A0J8C3V5
						c176402_g13_i5	PREDICTED: tyrosine-protein kinase isoform SRK4-like [Beta vulgaris subsp. vulgaris]	614	5.9659	727	6.43842	869	9.76795	3052	15.0456	1193	8.04594	1225	9.10532	1335	11.1427	391	7.57136	2688	17.3838	526	9.99453	75	3e-91	A0A0J8C3V5
						c176402_g13_i8	PREDICTED: tyrosine-protein kinase isoform SRK4-like [Beta vulgaris subsp. vulgaris]	509	6.42018	630	7.24281	790	11.5274	2510	16.0627	1029	9.00893	1125	10.8551	1233	13.3596	364	9.14999	2330	19.5611	501	12.3577	66	0	A0A0J8C3V5
21	GO:0048544	recognition of pollen	P	0.00151349	8.42551e-05	c181935_g1_i1	PREDICTED: G-type lectin S-receptor-like serine/threonine-protein kinase At2g19130 [Beta vulgaris subsp. vulgaris]	32	1.55391	18	0.796685	78	4.38175	109	2.68547	56	1.88753	51	1.89452	64	2.66967	40	3.87103	122	3.94316	17	1.61434	61	1e-109	A0A0J8BQL0
						c184552_g1_i1	PREDICTED: G-type lectin S-receptor-like serine/threonine-protein kinase At2g19130 [Beta vulgaris subsp. vulgaris]	200	10.0126	394	17.9783	688	39.8456	669	16.9925	522	18.1391	510	19.5316	616	26.4909	149	14.8659	526	17.5271	157	15.3704	53	4e-79	A0A0J8BQL0
						c184552_g1_i2	PREDICTED: G-type lectin S-receptor-like serine/threonine-protein kinase At2g19130 [Beta vulgaris subsp. vulgaris]	374	9.70849	603	14.2671	1118	33.5736	1223	16.1073	970	17.4775	884	17.5543	1095	24.4171	297	15.3648	959	16.5694	316	16.0412	49	3e-149	A0A0J8BQL0
						c184552_g1_i3	PREDICTED: G-type lectin S-receptor-like serine/threonine-protein kinase At2g19130 [Beta vulgaris subsp. vulgaris]	510	9.86066	844	14.8736	1630	36.4585	1759	17.2551	1252	16.8023	1258	18.6066	1649	27.3877	423	16.2992	1361	17.5146	431	16.296	56	0	A0A0J8BQL0
						c184552_g1_i4	PREDICTED: G-type lectin S-receptor-like serine/threonine-protein kinase At2g19130 [Beta vulgaris subsp. vulgaris]	101	10.0648	154	13.9875	285	32.8551	311	15.7239	282	19.5056	265	20.2013	304	26.0229	79	15.6891	242	16.0511	82	15.9796	56	7e-32	A0A0J8C9G4
22	GO:0004129	cytochrome-c oxidase activity	F	0.00151349	8.42551e-05	c179284_g3_i1	cytochrome c oxidase subunit 1, partial (mitochondrion) [Gypsophila repens]	106	9.24813	130	10.3378	91	9.18471	296	13.1026	224	13.5652	146	9.74434	208	15.5887	85	14.7794	217	12.6013	121	20.6444	76	2e-08	A7U0G1
						c182292_g3_i4	hypothetical protein	60439	1459.03	83662	1840.82	68972	1926.17	115934	1419.95	157138	2633.04	75579	1395.72	76696	1590.45	26022	1251.92	66090	1061.92	35477	1674.8	98	0	E6ZDX0
						c183913_g10_i1	PREDICTED: cytochrome c oxidase subunit 6b-2 [Beta vulgaris subsp. vulgaris]	244	21.3768	228	18.2065	238	24.1216	620	27.5589	401	24.3852	292	19.5699	282	21.2228	80	13.968	257	14.9863	102	17.4752	91	9e-42	A0A0J8BUE5
						c184712_g7_i1	cytochrome oxidase subunit 3 (mitochondrion) [Beta vulgaris subsp. vulgaris]	61326	954.806	64127	910.015	68947	1241.83	127556	1007.6	131642	1422.64	95237	1134.3	98758	1320.82	36292	1126.08	98867	1024.54	39456	1201.3	98	1e-155	Q9MF54
23	GO:0009678	hydrogen-translocating pyrophosphatase activity	F	0.00186305	0.00010524	c180475_g1_i1	PREDICTED: pyrophosphate-energized vacuolar membrane proton pump 1 [Beta vulgaris subsp. vulgaris]	2707	43.2183	3779	54.9912	5953	109.949	9179	74.3518	6783	75.1674	7613	92.9794	8570	117.533	2919	92.8759	7117	75.6282	1724	53.8252	83	0	A0A0J8ECB3
						c180475_g1_i2	PREDICTED: pyrophosphate-energized vacuolar membrane proton pump 1 [Beta vulgaris subsp. vulgaris]	2606	30.8443	3578	38.5991	5663	77.5394	8930	53.6251	6423	52.7675	7308	66.1683	8191	83.2792	2800	66.0461	6940	54.6722	1660	38.4217	45	3e-08	A0A0J8ECB3
						c182595_g16_i1	vacuolar H+-pyrophosphatase [Sesuvium portulacastrum]	5572	87.7268	7925	113.725	8942	162.866	16282	130.061	15140	165.453	14591	175.735	14869	201.096	3301	103.575	13385	140.264	3915	120.537	91	0	U6BS35
						c184631_g13_i2	PREDICTED: pyrophosphate-energized vacuolar membrane proton pump 1 [Beta vulgaris subsp. vulgaris]	253	23.6957	347	29.6221	406	43.9897	851	40.4385	719	46.7419	783	56.0999	824	66.2942	218	40.6907	721	44.946	215	39.3782	72	3e-61	A0A0J8ECB3
24	GO:0009001	serine O-acetyltransferase activity	F	0.00240725	0.000141892	c176352_g2_i1	unnamed protein product [Beta vulgaris]	313	4.37584	219	2.7906	243	3.93006	943	6.68876	615	5.96789	288	3.08007	203	2.43788	90	2.50755	577	5.36909	123	3.36272	84	1e-134	Q84VU9
						c176352_g2_i2	unnamed protein product [Beta vulgaris]	300	2.77821	219	1.84852	253	2.71044	1053	4.94753	611	3.92747	284	2.01193	208	1.65465	89	1.64257	650	4.00649	123	2.2275	84	6e-131	Q84VU9
						c176352_g2_i3	unnamed protein product [Beta vulgaris]	315	4.72925	222	3.03789	245	4.25524	955	7.27448	619	6.45062	288	3.3077	205	2.64384	89	2.66294	581	5.80585	125	3.66996	84	3e-135	Q84VU9
						c176352_g2_i4	unnamed protein product [Beta vulgaris]	300	2.65709	218	1.75986	251	2.57178	1039	4.66892	607	3.73166	288	1.95132	206	1.5673	92	1.62391	656	3.86719	119	2.0611	84	1e-130	Q84VU9
25	GO:0070469	respiratory chain	C	0.00317706	0.000194081	c179284_g3_i1	cytochrome c oxidase subunit 1, partial (mitochondrion) [Gypsophila repens]	106	9.24813	130	10.3378	91	9.18471	296	13.1026	224	13.5652	146	9.74434	208	15.5887	85	14.7794	217	12.6013	121	20.6444	76	2e-08	A7U0G1
						c182292_g3_i4	hypothetical protein	60439	1459.03	83662	1840.82	68972	1926.17	115934	1419.95	157138	2633.04	75579	1395.72	76696	1590.45	26022	1251.92	66090	1061.92	35477	1674.8	98	0	E6ZDX0
						c183077_g1_i2	NADH dehydrogenase subunit 5 (mitochondrion) [Beta vulgaris subsp. vulgaris]	40009	860.609	64288	1260.42	62255	1549.17	64341	702.187	122422	1827.83	52576	865.142	61429	1135.07	28658	1228.52	44032	630.411	30072	1264.97	98	3e-115	Q9MF46
						c183077_g1_i4	NADH dehydrogenase subunit 5 (mitochondrion) [Beta vulgaris subsp. vulgaris]	69874	807.474	89162	939.139	96849	1294.74	144415	846.724	254899	2044.61	106174	938.605	112689	1118.65	57030	1313.43	113631	874.012	60463	1366.38	89	1e-13	Q9MF46
						c183313_g19_i2	PREDICTED: ubiquinol oxidase, mitochondrial [Beta vulgaris subsp. vulgaris]	161	5.4164	134	4.10891	203	7.90054	238	4.06236	815	19.0314	336	8.64721	409	11.8197	151	10.124	370	8.28503	520	34.2103	82	1e-150	A0A0J8BNG3
						c183661_g4_i2	apocytochrome b	60700	438.667	74667	491.827	73780	616.824	133065	487.896	157737	791.241	93926	519.259	91915	570.602	31716	456.788	96069	462.102	40995	579.357	97	0	D7RMW4
26	GO:0004176	ATP-dependent peptidase activity	F	0.00719044	0.000476812	c176167_g7_i11	PREDICTED: lon protease homolog 2, peroxisomal [Beta vulgaris subsp. vulgaris]	265	10.271	488	17.2394	630	28.2476	915	17.993	519	13.9624	582	17.256	631	21.0085	141	10.8912	713	18.3934	145	10.9901	86	8e-177	A0A0J8CD57
						c176167_g7_i12	PREDICTED: lon protease homolog 2, peroxisomal [Beta vulgaris subsp. vulgaris]	593	4.71583	823	5.96541	1031	9.48502	2867	11.5677	1042	5.75175	1311	7.9755	1306	8.92168	315	4.99233	2267	11.9995	280	4.35442	93	4e-41	A0A0J8CD57
						c176167_g7_i2	PREDICTED: lon protease homolog 2, peroxisomal [Beta vulgaris subsp. vulgaris]	680	5.71804	991	7.59537	1250	12.1597	3043	12.9825	1198	6.99236	1514	9.73903	1525	11.0156	351	5.88213	2407	13.4717	326	5.36074	81	1e-96	A0A0J8CD57
						c176167_g7_i3	PREDICTED: lon protease homolog 2, peroxisomal [Beta vulgaris subsp. vulgaris]	667	5.5565	970	7.3652	1229	11.8441	2972	12.5615	1178	6.81161	1492	9.50815	1509	10.7985	344	5.71115	2357	13.069	322	5.24566	81	1e-96	A0A0J8CD57
						c176167_g7_i4	PREDICTED: lon protease homolog 2, peroxisomal [Beta vulgaris subsp. vulgaris]	674	5.54344	983	7.36902	1255	11.9409	3029	12.6397	1197	6.83348	1509	9.49424	1518	10.7248	347	5.68772	2412	13.204	323	5.19506	81	2e-96	A0A0J8CD57
						c176167_g7_i7	PREDICTED: lon protease homolog 2, peroxisomal [Beta vulgaris subsp. vulgaris]	229	9.11078	434	15.7379	530	24.3934	808	16.3098	460	12.703	490	14.9131	531	18.1474	121	9.5939	631	16.7092	133	10.3476	84	1e-149	A0A0J8CD57
27	GO:0006621	protein retention in ER lumen	P	0.00893969	0.000647697	c179248_g24_i2	PREDICTED: putative ER lumen protein-retaining receptor C28H8.4 [Beta vulgaris subsp. vulgaris]	338	10.3902	453	12.6924	563	20.0213	1491	23.2543	520	11.0953	578	13.5922	487	12.8599	158	9.67956	824	16.8595	143	8.59634	92	6e-113	A0A0J8BN70
						c179248_g24_i4	PREDICTED: putative ER lumen protein-retaining receptor C28H8.4 [Beta vulgaris subsp. vulgaris]	631	10.9605	689	10.9083	845	16.9798	2399	21.142	804	9.6936	974	12.9423	815	12.1607	270	9.3466	1444	16.6946	220	7.47294	85	6e-33	A0A0J8BN70
						c179248_g24_i5	PREDICTED: putative ER lumen protein-retaining receptor C28H8.4 [Beta vulgaris subsp. vulgaris]	501	14.4305	598	15.6993	712	23.7246	1891	27.6344	670	13.3951	800	17.6272	665	16.4537	228	13.0878	1065	20.4173	190	10.702	81	7e-135	A0A0J8BN70
						c179248_g24_i8	PREDICTED: putative ER lumen protein-retaining receptor C28H8.4 [Beta vulgaris subsp. vulgaris]	565	15.4185	700	17.4111	860	27.1498	2171	30.0586	825	15.627	907	18.9344	783	18.355	262	14.249	1218	22.1232	220	11.7404	90	8e-162	A0A0J8BN70
28	GO:0046923	ER retention sequence binding	F	0.00893969	0.000647697	c179248_g24_i2	PREDICTED: putative ER lumen protein-retaining receptor C28H8.4 [Beta vulgaris subsp. vulgaris]	338	10.3902	453	12.6924	563	20.0213	1491	23.2543	520	11.0953	578	13.5922	487	12.8599	158	9.67956	824	16.8595	143	8.59634	92	6e-113	A0A0J8BN70
						c179248_g24_i4	PREDICTED: putative ER lumen protein-retaining receptor C28H8.4 [Beta vulgaris subsp. vulgaris]	631	10.9605	689	10.9083	845	16.9798	2399	21.142	804	9.6936	974	12.9423	815	12.1607	270	9.3466	1444	16.6946	220	7.47294	85	6e-33	A0A0J8BN70
						c179248_g24_i5	PREDICTED: putative ER lumen protein-retaining receptor C28H8.4 [Beta vulgaris subsp. vulgaris]	501	14.4305	598	15.6993	712	23.7246	1891	27.6344	670	13.3951	800	17.6272	665	16.4537	228	13.0878	1065	20.4173	190	10.702	81	7e-135	A0A0J8BN70
						c179248_g24_i8	PREDICTED: putative ER lumen protein-retaining receptor C28H8.4 [Beta vulgaris subsp. vulgaris]	565	15.4185	700	17.4111	860	27.1498	2171	30.0586	825	15.627	907	18.9344	783	18.355	262	14.249	1218	22.1232	220	11.7404	90	8e-162	A0A0J8BN70
29	GO:0004427	inorganic diphosphatase activity	F	0.0188745	0.00146021	c180475_g1_i1	PREDICTED: pyrophosphate-energized vacuolar membrane proton pump 1 [Beta vulgaris subsp. vulgaris]	2707	43.2183	3779	54.9912	5953	109.949	9179	74.3518	6783	75.1674	7613	92.9794	8570	117.533	2919	92.8759	7117	75.6282	1724	53.8252	83	0	A0A0J8ECB3
						c180475_g1_i2	PREDICTED: pyrophosphate-energized vacuolar membrane proton pump 1 [Beta vulgaris subsp. vulgaris]	2606	30.8443	3578	38.5991	5663	77.5394	8930	53.6251	6423	52.7675	7308	66.1683	8191	83.2792	2800	66.0461	6940	54.6722	1660	38.4217	45	3e-08	A0A0J8ECB3
						c182595_g16_i1	vacuolar H+-pyrophosphatase [Sesuvium portulacastrum]	5572	87.7268	7925	113.725	8942	162.866	16282	130.061	15140	165.453	14591	175.735	14869	201.096	3301	103.575	13385	140.264	3915	120.537	91	0	U6BS35
						c184631_g13_i2	PREDICTED: pyrophosphate-energized vacuolar membrane proton pump 1 [Beta vulgaris subsp. vulgaris]	253	23.6957	347	29.6221	406	43.9897	851	40.4385	719	46.7419	783	56.0999	824	66.2942	218	40.6907	721	44.946	215	39.3782	72	3e-61	A0A0J8ECB3
30	GO:0015672	monovalent inorganic cation transport	P	0.0196131	0.00152537	c173189_g4_i1	ATPase alpha subunit [Nepenthes sp. 'Kosobe']	727	15.8242	344	6.8247	460	11.583	2018	22.2857	1733	26.1827	1297	21.5963	1184	22.1381	529	22.9474	1255	18.1819	504	21.453	64	1e-17	A1XIT6
						c177090_g16_i1	Atp1, partial (mitochondrion) [Polygonum sp. Qiu 94110]	626	16.8104	279	6.8288	350	10.8729	1446	19.701	1378	25.6851	1453	29.8484	1061	24.4748	568	30.3977	1153	20.6082	486	25.5216	79	2e-17	E5DKG4
						c177090_g16_i2	Atp1, partial (mitochondrion) [Polygonum sp. Qiu 94110]	613	18.2051	279	7.55219	349	11.9904	1446	21.788	1380	28.4472	1450	32.9421	1058	26.9909	570	33.7362	1150	22.732	487	28.2833	79	1e-17	E5DKG4
						c178234_g1_i11	hypothetical protein BVRB_9g222260 [Beta vulgaris subsp. vulgaris]	130	1.48758	353	3.68171	391	5.17595	900	5.22513	302	2.39869	290	2.53856	430	4.22674	85	1.93841	412	3.13792	60	1.34263	44	9e-19	A0A0J8ED95
						c178234_g1_i15	hypothetical protein BVRB_9g222260 [Beta vulgaris subsp. vulgaris]	126	1.45288	347	3.64692	383	5.10898	873	5.10728	289	2.31305	280	2.46984	414	4.10071	81	1.86137	400	3.06992	57	1.2853	90	4e-18	A0A0J8ED95
						c179029_g11_i1	25 kDa membrane protein (mitochondrion) [Beta vulgaris subsp. vulgaris]	318	37.0437	372	39.4973	416	56.0605	1057	62.4711	856	69.2134	513	45.7148	688	68.8456	372	86.3615	685	53.1112	341	77.6803	85	9e-08	Q5U6F8
						c180475_g1_i1	PREDICTED: pyrophosphate-energized vacuolar membrane proton pump 1 [Beta vulgaris subsp. vulgaris]	2707	43.2183	3779	54.9912	5953	109.949	9179	74.3518	6783	75.1674	7613	92.9794	8570	117.533	2919	92.8759	7117	75.6282	1724	53.8252	83	0	A0A0J8ECB3
						c180475_g1_i2	PREDICTED: pyrophosphate-energized vacuolar membrane proton pump 1 [Beta vulgaris subsp. vulgaris]	2606	30.8443	3578	38.5991	5663	77.5394	8930	53.6251	6423	52.7675	7308	66.1683	8191	83.2792	2800	66.0461	6940	54.6722	1660	38.4217	45	3e-08	A0A0J8ECB3
						c181552_g7_i1	F0-ATPase subunit 6 (mitochondrion) [Beta vulgaris]	47964	272.423	61579	318.785	52384	344.194	82356	237.323	116936	461.005	74452	323.487	72053	351.545	28419	321.682	59133	223.546	35996	399.808	97	5e-122	Q9TGM2
						c182595_g16_i1	vacuolar H+-pyrophosphatase [Sesuvium portulacastrum]	5572	87.7268	7925	113.725	8942	162.866	16282	130.061	15140	165.453	14591	175.735	14869	201.096	3301	103.575	13385	140.264	3915	120.537	91	0	U6BS35
						c182721_g7_i2	V-H+-ATPase subunit c protein [Limonium bicolor]	2220	30.5388	3315	41.5643	2290	36.4427	6307	44.0189	3469	33.1232	3448	36.2843	3678	43.4621	835	22.8916	2948	26.992	1039	27.9501	96	4e-64	C8CHS0
						c184631_g13_i2	PREDICTED: pyrophosphate-energized vacuolar membrane proton pump 1 [Beta vulgaris subsp. vulgaris]	253	23.6957	347	29.6221	406	43.9897	851	40.4385	719	46.7419	783	56.0999	824	66.2942	218	40.6907	721	44.946	215	39.3782	72	3e-61	A0A0J8ECB3
						c282111_g1_i1	25 kDa membrane protein (mitochondrion) [Beta vulgaris subsp. vulgaris]	30	5.55764	72	12.1573	86	18.4308	162	15.2265	195	25.0745	127	17.998	136	21.6425	64	23.6286	155	19.1121	80	28.982	52	8e-10	Q5U6F8
						c327359_g1_i1	25 kDa membrane protein (mitochondrion) [Beta vulgaris subsp. vulgaris]	159	22.6658	98	12.7332	114	18.7998	483	34.9331	224	22.1641	258	28.1348	337	41.267	138	39.205	265	25.1435	141	39.3062	75	2e-07	Q5U6F8
						c59247_g1_i1	ATPase subunit 1	1100	93.6399	561	43.5279	713	70.2156	2248	97.0914	2270	134.129	1768	115.134	1484	108.518	676	114.684	1339	75.8676	649	108.039	90	4e-18	D7RMU6
31	GO:0020037	heme binding	F	0.0210632	0.00164678	c171440_g1_i2	brassinosteroid-6-oxidase [Fagopyrum esculentum]	46	0.708842	131	1.83992	119	2.12136	572	4.47202	679	7.26256	90	1.06093	218	2.88568	4	0.12284	309	3.16926	206	6.20765	85	2e-57	A0A060NLT8
						c171440_g1_i3	brassinosteroid-6-oxidase [Fagopyrum esculentum]	39	0.781725	125	2.28369	120	2.78257	549	5.58314	639	8.89035	76	1.16535	206	3.54696	5	0.199733	300	4.00238	187	7.32993	70	0	A0A060NLT8
						c171440_g1_i4	brassinosteroid-6-oxidase [Fagopyrum esculentum]	37	0.814209	140	2.80801	128	3.25852	567	6.33044	708	10.8142	78	1.31305	230	4.34772	5	0.219277	315	4.61373	208	8.9509	82	0	A0A060NLT8
						c171440_g1_i5	brassinosteroid-6-oxidase [Fagopyrum esculentum]	31	0.717072	87	1.83425	83	2.22103	390	4.57701	351	5.63556	50	0.884754	138	2.74208	7	0.322692	214	3.29475	96	4.34251	84	0	A0A060NLT8
						c171440_g1_i6	brassinosteroid-6-oxidase [Fagopyrum esculentum]	44	0.780069	112	1.80982	104	2.13299	496	4.46148	617	7.59266	83	1.12567	193	2.93926	6	0.211993	266	3.13884	187	6.48322	81	7e-15	A0A060NLT8
						c171440_g1_i7	brassinosteroid-6-oxidase [Fagopyrum esculentum]	35	0.947135	119	2.93513	110	3.4436	484	6.64517	637	11.965	70	1.44908	203	4.71889	7	0.377513	273	4.91716	188	9.9488	81	0	A0A060NLT8
						c174962_g2_i1	POD1 protein, partial [Tamarix hispida]	109	7.25278	370	22.4397	435	33.4844	270	9.11503	2739	126.502	372	18.9353	1059	60.5304	73	9.68034	226	10.0091	911	118.54	95	5e-07	W5VUI6
						c174962_g2_i2	hypothetical protein BVRB_3g068730 [Beta vulgaris subsp. vulgaris]	100	2.41405	387	8.5152	478	13.3491	435	5.32786	1832	30.6974	377	6.96209	1100	22.8107	56	2.69417	270	4.33828	791	37.3415	75	3e-102	A0A0J8BFK0
						c179284_g3_i1	cytochrome c oxidase subunit 1, partial (mitochondrion) [Gypsophila repens]	106	9.24813	130	10.3378	91	9.18471	296	13.1026	224	13.5652	146	9.74434	208	15.5887	85	14.7794	217	12.6013	121	20.6444	76	2e-08	A7U0G1
						c180779_g7_i1	hypothetical protein BVRB_2g029800 [Beta vulgaris subsp. vulgaris]	875	6.36502	1402	9.29559	1259	10.5948	6250	23.0669	2918	14.7335	1562	8.6921	1208	7.54847	779	11.2933	3620	17.527	703	10.0004	43	3e-07	A0A0J8CZ36
						c181896_g2_i1	unnamed protein product [Mesembryanthemum crystallinum]	20708	335.58	31058	458.742	63341	1187.46	60742	499.417	71799	807.616	46530	576.823	42084	585.834	13848	447.233	46554	502.137	17112	542.285	88	0	O81336
						c181896_g2_i2	unnamed protein product [Mesembryanthemum crystallinum]	19328	248.79	29221	342.829	59646	888.184	57648	376.484	67532	603.371	43481	428.151	39691	438.872	13059	335	44601	382.118	16208	407.985	84	3e-68	O81336
						c181896_g2_i3	unnamed protein product [Mesembryanthemum crystallinum]	20082	266.995	30756	372.703	62796	965.837	59663	402.455	72161	665.928	45211	459.824	41117	469.588	13681	362.496	46513	411.602	16980	441.471	85	7e-72	O81336
						c181896_g2_i4	unnamed protein product [Mesembryanthemum crystallinum]	21442	362.127	32583	501.561	66423	1297.75	62778	537.923	76435	896.018	48283	623.794	43509	631.211	14472	487.095	48499	545.175	17903	591.276	87	0	O81336
						c182292_g3_i4	hypothetical protein	60439	1459.03	83662	1840.82	68972	1926.17	115934	1419.95	157138	2633.04	75579	1395.72	76696	1590.45	26022	1251.92	66090	1061.92	35477	1674.8	98	0	E6ZDX0
						c183610_g8_i1	PREDICTED: cytochrome P450 90B1 [Beta vulgaris subsp. vulgaris]	68	1.54824	125	2.59403	122	3.21339	240	2.7724	240	3.79287	170	2.96093	471	9.21189	17	0.771377	105	1.5912	124	5.52101	71	0	A0A0J8C9Z4
						c183610_g8_i6	PREDICTED: cytochrome P450 90B1 [Beta vulgaris subsp. vulgaris]	66	1.43957	123	2.44529	119	3.00269	241	2.66699	230	3.48213	165	2.75311	449	8.41268	17	0.738969	102	1.4808	118	5.03314	68	0	A0A0J8C9Z4
						c184712_g9_i1	cytochrome c biogenesis protein (mitochondrion) [Beta vulgaris subsp. vulgaris]	111228	377.335	55282	170.936	64155	251.779	248439	427.612	247550	582.915	164422	426.702	134073	390.71	65286	441.391	169462	382.643	68404	453.799	94	0	Q9MFE3
						c241272_g1_i1	PREDICTED: catalase [Beta vulgaris subsp. vulgaris]	149	21.2402	205	26.6357	603	99.4412	389	28.1345	728	72.0332	421	45.9099	385	47.1448	148	42.046	347	32.9238	197	54.9172	70	6e-32	A0A0J8BFK8
						c281264_g1_i1	PREDICTED: cytochrome P450 89A2-like [Beta vulgaris subsp. vulgaris]	155	3.11577	230	4.21404	473	10.9994	452	4.60987	737	10.2832	180	2.76794	363	6.26816	184	7.37124	456	6.10106	185	7.27234	64	0	A0A0J8C692
						c53482_g1_i1	PREDICTED: catalase [Beta vulgaris subsp. vulgaris]	165	26.283	209	30.3441	530	97.6659	458	37.0146	737	81.4868	397	48.3764	401	54.87	149	47.3006	418	44.3175	205	63.8578	74	1e-40	A0A0J8BFK8
32	GO:0016485	protein processing	P	0.0292295	0.00232113	c176167_g7_i11	PREDICTED: lon protease homolog 2, peroxisomal [Beta vulgaris subsp. vulgaris]	265	10.271	488	17.2394	630	28.2476	915	17.993	519	13.9624	582	17.256	631	21.0085	141	10.8912	713	18.3934	145	10.9901	86	8e-177	A0A0J8CD57
						c176167_g7_i12	PREDICTED: lon protease homolog 2, peroxisomal [Beta vulgaris subsp. vulgaris]	593	4.71583	823	5.96541	1031	9.48502	2867	11.5677	1042	5.75175	1311	7.9755	1306	8.92168	315	4.99233	2267	11.9995	280	4.35442	93	4e-41	A0A0J8CD57
						c176167_g7_i2	PREDICTED: lon protease homolog 2, peroxisomal [Beta vulgaris subsp. vulgaris]	680	5.71804	991	7.59537	1250	12.1597	3043	12.9825	1198	6.99236	1514	9.73903	1525	11.0156	351	5.88213	2407	13.4717	326	5.36074	81	1e-96	A0A0J8CD57
						c176167_g7_i3	PREDICTED: lon protease homolog 2, peroxisomal [Beta vulgaris subsp. vulgaris]	667	5.5565	970	7.3652	1229	11.8441	2972	12.5615	1178	6.81161	1492	9.50815	1509	10.7985	344	5.71115	2357	13.069	322	5.24566	81	1e-96	A0A0J8CD57
						c176167_g7_i4	PREDICTED: lon protease homolog 2, peroxisomal [Beta vulgaris subsp. vulgaris]	674	5.54344	983	7.36902	1255	11.9409	3029	12.6397	1197	6.83348	1509	9.49424	1518	10.7248	347	5.68772	2412	13.204	323	5.19506	81	2e-96	A0A0J8CD57
						c176167_g7_i7	PREDICTED: lon protease homolog 2, peroxisomal [Beta vulgaris subsp. vulgaris]	229	9.11078	434	15.7379	530	24.3934	808	16.3098	460	12.703	490	14.9131	531	18.1474	121	9.5939	631	16.7092	133	10.3476	84	1e-149	A0A0J8CD57
33	GO:0004124	cysteine synthase activity	F	0.0300999	0.00242721	c180639_g6_i1	PREDICTED: cysteine synthase [Beta vulgaris subsp. vulgaris]	128	3.17006	100	2.25733	122	3.49537	684	8.59469	393	6.75583	231	4.37644	161	3.42518	77	3.80047	404	6.65957	123	5.95705	81	2e-52	A0A0J8FC99
						c180639_g6_i2	cytoplasmic cysteine synthase [Spinacia oleracea]	135	4.16517	109	3.06523	127	4.53293	680	10.6445	413	8.84459	246	5.80612	170	4.50555	85	5.22646	376	7.72137	135	8.1452	85	2e-144	B5U9U9
						c180639_g6_i5	cytoplasmic cysteine synthase [Spinacia oleracea]	111	3.8105	95	2.97248	107	4.24931	596	10.3806	354	8.43511	203	5.33097	145	4.27589	69	4.7206	325	7.42591	116	7.78728	72	2e-115	B5U9U9
						c62479_g1_i1	PREDICTED: bifunctional L-3-cyanoalanine synthase/cysteine synthase, mitochondrial [Beta vulgaris subsp. vulgaris]	136	4.00223	126	3.37964	503	17.1241	278	4.15073	759	15.5036	161	3.62443	121	3.05878	157	9.20772	249	4.87719	112	6.4454	73	4e-91	A0A0J8D7W0
						c62479_g1_i2	PREDICTED: bifunctional L-3-cyanoalanine synthase/cysteine synthase, mitochondrial [Beta vulgaris subsp. vulgaris]	199	5.34388	159	3.89168	564	17.521	458	6.24001	1021	19.0308	253	5.19727	208	4.79807	251	13.4328	452	8.07884	191	10.0301	79	0	A0A0J8D7W0
34	GO:0048038	quinone binding	F	0.0432988	0.00365107	c176035_g3_i10	NADH-plastoquinone oxidoreductase subunit 2, partial (chloroplast) [Silene conica]	116	4.78248	138	5.18574	106	5.05564	359	7.50941	211	6.03818	179	5.64546	150	5.31234	62	5.0942	232	6.36635	120	9.67487	77	1e-16	D7RN22
						c178590_g15_i1	orf155b (mitochondrion) [Beta vulgaris subsp. vulgaris]	249	13.6343	272	13.575	268	16.9764	670	18.6134	582	22.12	438	18.3468	582	27.3752	230	25.0987	556	20.2636	273	29.2325	79	1e-11	Q9MF85
						c184104_g16_i2	NADH dehydrogenase subunit 7 (mitochondrion) [Silene latifolia]	37899	421.407	48302	489.526	40051	515.184	87270	492.329	103021	795.111	60180	511.891	59762	570.819	22419	496.797	68735	508.697	31180	677.982	71	5e-06	D7RMZ0
						c184104_g16_i3	NADH dehydrogenase subunit 7 (mitochondrion) [Silene latifolia]	41401	359.791	56854	450.337	55846	561.445	93434	411.966	125604	757.655	70680	469.881	76218	568.98	30295	524.687	67412	389.928	37111	630.683	99	0	D7RMZ0
						c184104_g16_i4	NADH dehydrogenase subunit 7 (mitochondrion) [Silene latifolia]	33146	482.479	43884	582.225	36481	614.314	75777	559.631	91037	919.801	54332	604.999	54005	675.276	19685	571.048	57500	557.087	27693	788.291	94	1e-36	D7RMZ0
						c184104_g16_i5	NADH dehydrogenase subunit 7 (mitochondrion) [Beta vulgaris subsp. maritima]	28146	208.164	36244	244.321	31477	269.313	59092	221.735	79831	409.815	41746	236.186	41635	264.513	16570	244.231	44534	219.224	20945	302.927	100	1e-45	E8ZC30
						c184104_g16_i6	NADH dehydrogenase subunit 7 (mitochondrion) [Silene latifolia]	25415	375.139	31850	428.498	27658	472.28	58660	439.3	72228	740.009	41359	467.008	41394	524.856	16597	488.227	47761	469.227	22024	635.723	87	1e-21	D7RMZ0
						c184104_g16_i7	NADH dehydrogenase subunit 7 (mitochondrion) [Silene latifolia]	21034	452.218	27863	545.998	24390	606.616	47707	520.385	60991	910.166	35885	590.188	36023	665.282	14017	600.58	36945	528.676	18725	787.258	99	3e-157	D7RMZ0
						c184104_g16_i8	NADH dehydrogenase subunit 7 (mitochondrion) [Beta vulgaris subsp. maritima]	22765	352.609	31399	443.28	27935	500.553	47659	374.53	70188	754.6	34606	410.042	34821	463.304	14240	439.567	36956	380.994	17991	544.941	100	1e-46	E8ZC30
35	GO:0042744	hydrogen peroxide catabolic process	P	0.0438006	0.00378302	c181896_g2_i1	unnamed protein product [Mesembryanthemum crystallinum]	20708	335.58	31058	458.742	63341	1187.46	60742	499.417	71799	807.616	46530	576.823	42084	585.834	13848	447.233	46554	502.137	17112	542.285	88	0	O81336
						c181896_g2_i2	unnamed protein product [Mesembryanthemum crystallinum]	19328	248.79	29221	342.829	59646	888.184	57648	376.484	67532	603.371	43481	428.151	39691	438.872	13059	335	44601	382.118	16208	407.985	84	3e-68	O81336
						c181896_g2_i3	unnamed protein product [Mesembryanthemum crystallinum]	20082	266.995	30756	372.703	62796	965.837	59663	402.455	72161	665.928	45211	459.824	41117	469.588	13681	362.496	46513	411.602	16980	441.471	85	7e-72	O81336
						c181896_g2_i4	unnamed protein product [Mesembryanthemum crystallinum]	21442	362.127	32583	501.561	66423	1297.75	62778	537.923	76435	896.018	48283	623.794	43509	631.211	14472	487.095	48499	545.175	17903	591.276	87	0	O81336
36	GO:0004674	protein serine/threonine kinase activity	F	0.044913	0.00389749	c181437_g5_i1	unnamed protein product [Mesembryanthemum crystallinum]	285	5.10002	167	2.72383	370	7.65958	1591	14.4449	1063	13.2035	794	10.8692	1074	16.5094	176	6.27667	1376	16.389	734	25.6857	69	0	Q9XFJ3
						c181582_g5_i1	PREDICTED: G-type lectin S-receptor-like serine/threonine-protein kinase SD2-5 isoform X1 [Beta vulgaris subsp. vulgaris]	147	1.86479	110	1.27187	146	2.1426	484	3.11511	241	2.12206	193	1.87292	245	2.66979	34	0.859568	247	2.08553	100	2.48073	68	0	A0A0J8CZB1
						c181582_g5_i3	PREDICTED: G-type lectin S-receptor-like serine/threonine-protein kinase SD2-5 isoform X1 [Beta vulgaris subsp. vulgaris]	145	1.92659	111	1.34425	144	2.2134	468	3.15489	241	2.22263	193	1.96169	243	2.7735	33	0.873826	225	1.98981	102	2.65027	68	0	A0A0J8CZB1
						c181935_g1_i1	PREDICTED: G-type lectin S-receptor-like serine/threonine-protein kinase At2g19130 [Beta vulgaris subsp. vulgaris]	32	1.55391	18	0.796685	78	4.38175	109	2.68547	56	1.88753	51	1.89452	64	2.66967	40	3.87103	122	3.94316	17	1.61434	61	1e-109	A0A0J8BQL0
						c184552_g1_i1	PREDICTED: G-type lectin S-receptor-like serine/threonine-protein kinase At2g19130 [Beta vulgaris subsp. vulgaris]	200	10.0126	394	17.9783	688	39.8456	669	16.9925	522	18.1391	510	19.5316	616	26.4909	149	14.8659	526	17.5271	157	15.3704	53	4e-79	A0A0J8BQL0
						c184552_g1_i2	PREDICTED: G-type lectin S-receptor-like serine/threonine-protein kinase At2g19130 [Beta vulgaris subsp. vulgaris]	374	9.70849	603	14.2671	1118	33.5736	1223	16.1073	970	17.4775	884	17.5543	1095	24.4171	297	15.3648	959	16.5694	316	16.0412	49	3e-149	A0A0J8BQL0
						c184552_g1_i3	PREDICTED: G-type lectin S-receptor-like serine/threonine-protein kinase At2g19130 [Beta vulgaris subsp. vulgaris]	510	9.86066	844	14.8736	1630	36.4585	1759	17.2551	1252	16.8023	1258	18.6066	1649	27.3877	423	16.2992	1361	17.5146	431	16.296	56	0	A0A0J8BQL0
						c184552_g1_i4	PREDICTED: G-type lectin S-receptor-like serine/threonine-protein kinase At2g19130 [Beta vulgaris subsp. vulgaris]	101	10.0648	154	13.9875	285	32.8551	311	15.7239	282	19.5056	265	20.2013	304	26.0229	79	15.6891	242	16.0511	82	15.9796	56	7e-32	A0A0J8C9G4
37	GO:0009408	response to heat	P	0.0460482	0.00405254	c176184_g4_i1	PREDICTED: dnaJ protein homolog [Beta vulgaris subsp. vulgaris]	9173	158.549	8168	128.678	10608	212.111	19257	168.872	22219	266.567	13576	179.505	12714	188.771	4888	168.373	13413	154.307	6581	222.44	85	0	A0A0J8E591
						c176184_g4_i2	PREDICTED: dnaJ protein homolog [Beta vulgaris subsp. vulgaris]	1136	53.8579	876	37.8541	1293	70.9163	2416	58.1146	2961	97.4403	1768	64.1217	1663	67.7273	626	59.1474	1703	53.7395	877	81.3092	85	2e-16	A0A0J8E591

## Sheet: Cluster 5
Data S1. List of GO terms enriched in Cluster 5 with their corresponding transcripts. Read counts and FPKM values for each transcript in the five different stages (S1-S5) of two biological replicates (A & C) are also shown.
Sl. No.	GO-ID	GO term	Category	FDR	P-Value	Transcript_ID	Gene Description	Read_Count_AS1	FPKM_AS1	Read_Count_AS2	FPKM_AS2	Read_Count_AS3	FPKM_AS3	Read_Count_AS4	FPKM_AS4	Read_Count_AS5	FPKM_AS5	Read_Count_CS1	FPKM_CS1	Read_Count_CS2	FPKM_CS2	Read_Count_CS3	FPKM_CS3	Read_Count_CS4	FPKM_CS4	Read_Count_CS5	FPKM_CS5	% Identity	E-value	Uniprot Accession
1	GO:0006270	DNA replication initiation	P	2.5163e-29	1.339e-31	c176899_g18_i1	PREDICTED: DNA replication licensing factor MCM2 [Beta vulgaris subsp. vulgaris]	1101	11.9546	386	3.82007	152	1.90927	6265	34.5132	57	0.429587	2154	17.8914	217	2.02398	147	3.18093	2733	19.7513	37	0.78563	72	5e-65	A0A0J8BQE8
						c176899_g18_i2	PREDICTED: DNA replication licensing factor MCM2 [Beta vulgaris subsp. vulgaris]	1095	13.1678	392	4.29658	146	2.03109	6213	37.9068	60	0.500817	2133	19.6219	206	2.12797	149	3.57088	2697	21.5868	34	0.799553	84	0	A0A0J8BQE8
						c176899_g18_i3	PREDICTED: DNA replication licensing factor MCM2 [Beta vulgaris subsp. vulgaris]	1105	13.6191	397	4.45978	149	2.12446	6294	39.3577	58	0.496184	2180	20.5539	209	2.21275	150	3.6844	2703	22.1738	37	0.891778	84	0	A0A0J8BQE8
						c176899_g18_i5	PREDICTED: DNA replication licensing factor MCM2 [Beta vulgaris subsp. vulgaris]	1050	11.2269	383	3.73256	144	1.78119	6108	33.135	55	0.40819	2083	17.0377	206	1.89207	142	3.02586	2683	19.0941	36	0.752736	76	2e-124	A0A0J8BQE8
						c177011_g1_i11	PREDICTED: DNA replication licensing factor MCM6 [Beta vulgaris subsp. vulgaris]	784	9.49306	177	1.95344	58	0.812445	6098	37.4623	19	0.159688	1504	13.9312	114	1.18575	115	2.77509	2935	23.6541	14	0.331503	72	0	A0A0J8C1L0
						c177011_g1_i13	PREDICTED: DNA replication licensing factor MCM6 [Beta vulgaris subsp. vulgaris]	734	9.70348	162	1.95202	51	0.779969	5203	34.8981	16	0.146818	1424	14.401	121	1.37409	110	2.8981	2545	22.3937	14	0.361933	80	0	A0A0J8C1L0
						c177011_g1_i2	PREDICTED: DNA replication licensing factor MCM6 [Beta vulgaris subsp. vulgaris]	752	8.48959	169	1.73897	57	0.744422	6012	34.4353	16	0.125377	1461	12.6174	109	1.05705	113	2.54236	2932	22.0313	14	0.309076	77	7e-53	A0A0J8C1L0
						c177011_g1_i7	PREDICTED: DNA replication licensing factor MCM6 [Beta vulgaris subsp. vulgaris]	696	9.4936	163	2.0265	48	0.757423	5338	36.9417	16	0.151485	1344	14.024	112	1.31232	104	2.82712	2574	23.3689	11	0.293415	73	0	A0A0J8C1L0
						c177011_g1_i8	PREDICTED: DNA replication licensing factor MCM6 [Beta vulgaris subsp. vulgaris]	739	10.3937	171	2.19208	53	0.862334	5456	38.9327	16	0.156197	1424	15.3209	115	1.38938	107	2.99914	2626	24.5825	14	0.385053	80	0	A0A0J8C1L0
						c177816_g1_i1	hypothetical protein BVRB_8g192560 [Beta vulgaris subsp. vulgaris]	386	5.72369	106	1.43262	41	0.703313	2371	17.8376	10	0.102924	825	9.35824	47	0.598669	73	2.15725	1201	11.8533	5	0.144987	85	1e-32	A0A0J8EKU4
						c177816_g1_i10	hypothetical protein BVRB_8g192560 [Beta vulgaris subsp. vulgaris]	211	5.82992	62	1.56138	26	0.831055	1280	17.9435	6	0.11507	416	8.79276	23	0.545894	23	1.26648	611	11.2364	2	0.108064	63	5e-118	A0A0J8EKU4
						c177816_g1_i2	hypothetical protein BVRB_8g192560 [Beta vulgaris subsp. vulgaris]	232	7.09546	62	1.72831	26	0.919902	1339	20.7773	6	0.127371	438	10.2475	26	0.68307	25	1.52378	631	12.8449	3	0.179425	74	1e-126	A0A0J8EKU4
						c177816_g1_i5	hypothetical protein BVRB_8g192560 [Beta vulgaris subsp. vulgaris]	256	7.21066	73	1.87411	27	0.879782	1503	21.4788	5	0.0977538	521	11.226	29	0.70167	32	1.79628	729	13.6669	3	0.165244	79	4e-161	A0A0J8EKU4
						c182283_g1_i1	PREDICTED: cell division control protein 6 homolog [Beta vulgaris subsp. vulgaris]	65	0.991092	13	0.180668	3	0.0529173	384	2.97063	3	0.0317505	138	1.60965	6	0.0785872	4	0.121549	207	2.10077	3	0.0894522	83	1e-22	A0A0J8EQ45
						c182283_g1_i11	PREDICTED: cell division control protein 6 homolog [Beta vulgaris subsp. vulgaris]	40	1.27433	6	0.174225	2	0.0737101	224	3.62064	2	0.0442262	87	2.12027	3	0.0820998	2	0.126982	118	2.50213	1	0.0623003	69	6e-10	A0A0J8EQ45
						c182283_g1_i8	PREDICTED: cell division control protein 6 homolog [Beta vulgaris subsp. vulgaris]	29	0.886932	4	0.111504	2	0.0707617	204	3.16548	1	0.0212286	70	1.63773	3	0.0788158	2	0.121902	110	2.2392	1	0.0598083	69	3e-87	A0A0J8EQ45
						c182373_g2_i1	mini-chromosome maintenance protein MCM3, partial [Tamarix androssowii]	80	5.741	22	1.43899	4	0.332073	397	14.4545	3	0.149433	127	6.97192	13	0.801384	15	2.14525	180	8.5976	0	0	82	5e-109	H9BP02
						c183106_g5_i1	PREDICTED: DNA replication licensing factor MCM4 [Beta vulgaris subsp. vulgaris]	78	1.85948	9	0.195558	8	0.220629	428	5.17675	2	0.0330944	128	2.33431	13	0.266219	17	0.807672	295	4.68086	1	0.0466192	96	2e-24	A0A0J8EBH4
						c183106_g5_i10	PREDICTED: DNA replication licensing factor MCM4 [Beta vulgaris subsp. vulgaris]	633	6.62669	168	1.60302	73	0.884081	2841	15.0897	19	0.138062	1022	8.18457	103	0.926254	104	2.16978	1410	9.82471	5	0.10236	88	2e-153	A0A0J8EBH4
						c183106_g5_i2	PREDICTED: DNA replication licensing factor MCM4 [Beta vulgaris subsp. vulgaris]	629	6.37532	167	1.54278	70	0.820778	2774	14.2651	21	0.14774	1011	7.83888	103	0.896786	104	2.10075	1364	9.20181	6	0.118925	85	6e-33	A0A0J8EBH4
						c183106_g5_i3	PREDICTED: DNA replication licensing factor MCM4 [Beta vulgaris subsp. vulgaris]	636	7.61549	171	1.86627	74	1.02506	2838	17.2413	18	0.149603	1032	9.45305	99	1.0183	104	2.48178	1385	11.0382	5	0.117079	79	0	A0A0J8EBH4
						c183106_g5_i4	PREDICTED: DNA replication licensing factor MCM4 [Beta vulgaris subsp. vulgaris]	642	7.8826	175	1.95844	74	1.0511	2860	17.8163	18	0.153404	1034	9.71195	99	1.04417	104	2.54482	1384	11.3104	5	0.120053	82	0	A0A0J8EBH4
						c183106_g5_i5	PREDICTED: DNA replication licensing factor MCM4 [Beta vulgaris subsp. vulgaris]	623	7.23527	165	1.74658	73	0.980766	2761	16.2686	18	0.1451	996	8.84866	103	1.02755	98	2.2682	1360	10.5127	5	0.113555	76	1e-69	A0A0J8EBH4
						c183106_g5_i8	PREDICTED: DNA replication licensing factor MCM4 [Beta vulgaris subsp. vulgaris]	322	7.16455	90	1.82521	29	0.746461	1300	14.6755	5	0.0772204	518	8.81687	62	1.18502	57	2.52754	692	10.2482	2	0.0870226	67	0	A0A0J8EBH4
						c183106_g5_i9	PREDICTED: DNA replication licensing factor MCM4 [Beta vulgaris subsp. vulgaris]	621	7.26622	166	1.77036	68	0.920453	2805	16.652	18	0.14619	1021	9.13891	99	0.995066	101	2.3552	1370	10.6695	5	0.114408	87	2e-46	A0A0J8EBH4
2	GO:0005524	ATP binding	F	4.81492e-29	2.95636e-31	c184076_g4_i1	PREDICTED: myosin-2 isoform X1 [Beta vulgaris subsp. vulgaris]	71	2.76715	53	1.88272	13	0.586128	688	13.6044	10	0.270522	163	4.85974	44	1.47308	14	1.0874	290	7.52279	6	0.457292	51	4e-75	A0A0J8BBR7
						c183863_g3_i6	PREDICTED: growth-regulating factor 2-like [Beta vulgaris subsp. vulgaris]	122	3.70429	17	0.470469	11	0.386379	237	3.65099	11	0.231828	165	3.83249	42	1.09545	14	0.847155	241	4.87046	2	0.118753	59	5e-93	A0A0J8F2I1
						c183727_g2_i3	PREDICTED: DNA annealing helicase and endonuclease ZRANB3 isoform X2 [Beta vulgaris subsp. vulgaris]	73	1.12573	35	0.491943	18	0.321113	440	3.44254	7	0.0749267	107	1.26225	19	0.251688	11	0.338059	227	2.32993	7	0.211094	56	4e-156	A0A0J8CF01
						c183727_g2_i10	PREDICTED: DNA annealing helicase and endonuclease ZRANB3 isoform X2 [Beta vulgaris subsp. vulgaris]	81	1.07183	34	0.410069	17	0.260235	436	2.92714	10	0.091848	111	1.12361	33	0.375107	12	0.316455	232	2.04332	7	0.181137	52	7e-134	A0A0J8CF01
						c183651_g3_i2	PREDICTED: U-box domain-containing protein 52 [Beta vulgaris subsp. vulgaris]	47	0.617844	21	0.251615	2	0.0304149	299	1.9942	5	0.0456225	91	0.915111	19	0.214553	2	0.0523963	230	2.01241	3	0.0771207	41	0	A0A0J8D0B6
						c183651_g3_i1	PREDICTED: U-box domain-containing protein 52 [Beta vulgaris subsp. vulgaris]	25	0.52645	12	0.230322	1	0.0243609	174	1.85901	0	0	58	0.934322	10	0.180891	0	0	129	1.80807	2	0.0823599	60	0	A0A0J8D0B6
						c183619_g16_i1	PREDICTED: probable LRR receptor-like serine/threonine-protein kinase At4g37250 [Beta vulgaris subsp. vulgaris]	250	4.0035	66	0.963344	36	0.666928	935	7.59676	19	0.211194	367	4.49591	75	1.03172	30	0.957439	554	5.90497	13	0.407111	59	0	A0A0J8BJG6
						c183491_g2_i1	cell division-related kinase B1-1, partial [Beta vulgaris subsp. vulgaris]	297	10.5221	226	7.29776	38	1.55741	2058	36.9919	14	0.344271	466	12.6294	70	2.13031	44	3.10661	785	18.5106	12	0.83137	90	1e-133	I6M4E3
						c183106_g5_i9	PREDICTED: DNA replication licensing factor MCM4 [Beta vulgaris subsp. vulgaris]	621	7.26622	166	1.77036	68	0.920453	2805	16.652	18	0.14619	1021	9.13891	99	0.995066	101	2.3552	1370	10.6695	5	0.114408	87	2e-46	A0A0J8EBH4
						c183106_g5_i8	PREDICTED: DNA replication licensing factor MCM4 [Beta vulgaris subsp. vulgaris]	322	7.16455	90	1.82521	29	0.746461	1300	14.6755	5	0.0772204	518	8.81687	62	1.18502	57	2.52754	692	10.2482	2	0.0870226	67	0	A0A0J8EBH4
						c183106_g5_i5	PREDICTED: DNA replication licensing factor MCM4 [Beta vulgaris subsp. vulgaris]	623	7.23527	165	1.74658	73	0.980766	2761	16.2686	18	0.1451	996	8.84866	103	1.02755	98	2.2682	1360	10.5127	5	0.113555	76	1e-69	A0A0J8EBH4
						c183106_g5_i4	PREDICTED: DNA replication licensing factor MCM4 [Beta vulgaris subsp. vulgaris]	642	7.8826	175	1.95844	74	1.0511	2860	17.8163	18	0.153404	1034	9.71195	99	1.04417	104	2.54482	1384	11.3104	5	0.120053	82	0	A0A0J8EBH4
						c183106_g5_i3	PREDICTED: DNA replication licensing factor MCM4 [Beta vulgaris subsp. vulgaris]	636	7.61549	171	1.86627	74	1.02506	2838	17.2413	18	0.149603	1032	9.45305	99	1.0183	104	2.48178	1385	11.0382	5	0.117079	79	0	A0A0J8EBH4
						c183106_g5_i2	PREDICTED: DNA replication licensing factor MCM4 [Beta vulgaris subsp. vulgaris]	629	6.37532	167	1.54278	70	0.820778	2774	14.2651	21	0.14774	1011	7.83888	103	0.896786	104	2.10075	1364	9.20181	6	0.118925	85	6e-33	A0A0J8EBH4
						c183106_g5_i10	PREDICTED: DNA replication licensing factor MCM4 [Beta vulgaris subsp. vulgaris]	633	6.62669	168	1.60302	73	0.884081	2841	15.0897	19	0.138062	1022	8.18457	103	0.926254	104	2.16978	1410	9.82471	5	0.10236	88	2e-153	A0A0J8EBH4
						c183106_g5_i1	PREDICTED: DNA replication licensing factor MCM4 [Beta vulgaris subsp. vulgaris]	78	1.85948	9	0.195558	8	0.220629	428	5.17675	2	0.0330944	128	2.33431	13	0.266219	17	0.807672	295	4.68086	1	0.0466192	96	2e-24	A0A0J8EBH4
						c183085_g4_i7	PREDICTED: ATP-dependent DNA helicase Q-like 5 [Beta vulgaris subsp. vulgaris]	165	2.55287	64	0.902532	16	0.286379	971	7.62222	8	0.085914	282	3.33769	36	0.478463	21	0.647522	483	4.97394	6	0.181537	75	1e-113	A0A0J8C1A8
						c183085_g4_i6	PREDICTED: ATP-dependent DNA helicase Q-like 5 [Beta vulgaris subsp. vulgaris]	56	1.07581	15	0.26265	11	0.244466	349	3.40166	3	0.0400036	96	1.41082	13	0.214532	9	0.344573	185	2.36553	2	0.075136	59	3e-08	A0A0J8C1A8
						c183085_g4_i5	PREDICTED: ATP-dependent DNA helicase Q-like 5 [Beta vulgaris subsp. vulgaris]	205	2.57415	73	0.835487	23	0.334105	1227	7.81702	11	0.0958741	343	3.29477	44	0.474605	24	0.600594	598	4.99791	7	0.171888	68	1e-100	A0A0J8C1A8
						c183085_g4_i4	PREDICTED: ATP-dependent DNA helicase Q-like 5 [Beta vulgaris subsp. vulgaris]	58	1.05496	17	0.281834	12	0.252502	366	3.37757	3	0.0378754	105	1.46099	13	0.203119	10	0.362491	196	2.37285	2	0.0711387	59	3e-08	A0A0J8C1A8
						c183085_g4_i3	PREDICTED: ATP-dependent DNA helicase Q-like 5 [Beta vulgaris subsp. vulgaris]	157	2.96466	54	0.929406	12	0.262139	801	7.67404	9	0.117963	239	3.45243	32	0.519068	18	0.677387	404	5.07766	6	0.221562	93	1e-20	A0A0J8C1A8
						c183085_g4_i11	PREDICTED: ATP-dependent DNA helicase Q-like 5 [Beta vulgaris subsp. vulgaris]	193	3.02054	64	0.912944	16	0.289683	1001	7.94837	8	0.0869052	307	3.67551	47	0.631866	24	0.748563	498	5.18757	6	0.183632	65	0	A0A0J8C1A8
						c183085_g4_i10	PREDICTED: ATP-dependent DNA helicase Q-like 5 [Beta vulgaris subsp. vulgaris]	132	3.19205	45	0.991848	9	0.251776	694	8.51474	6	0.100711	196	3.62579	29	0.602412	10	0.481931	323	5.19883	2	0.0945789	60	8e-150	A0A0J8C1A8
						c183085_g4_i1	PREDICTED: ATP-dependent DNA helicase Q-like 5 [Beta vulgaris subsp. vulgaris]	132	2.88512	42	0.836712	9	0.227566	684	7.58512	9	0.13654	194	3.24372	30	0.563263	10	0.435592	319	4.64075	2	0.0854848	75	2e-25	A0A0J8C1A8
						c182973_g8_i5	PREDICTED: serine/threonine-protein kinase mph1 isoform X2 [Beta vulgaris subsp. vulgaris]	36	1.6953	10	0.429221	3	0.163433	222	5.30412	4	0.130747	60	2.16146	10	0.404523	4	0.375399	107	3.35378	0	0	73	8e-91	A0A0J8D2M8
						c182973_g8_i3	PREDICTED: serine/threonine-protein kinase mph1 isoform X2 [Beta vulgaris subsp. vulgaris]	120	2.85265	35	0.758354	11	0.302507	580	6.99539	14	0.231006	188	3.41882	45	0.918924	14	0.663262	312	4.93661	3	0.139462	59	0	A0A0J8D2M8
						c182915_g2_i1	PREDICTED: ATP-dependent DNA helicase Q-like 4A [Beta vulgaris subsp. vulgaris]	81	0.966046	16	0.173928	10	0.137971	515	3.11628	6	0.0496698	151	1.37766	27	0.276615	9	0.213917	254	2.01629	8	0.186583	89	4e-33	A0A0J8BI49
						c182915_g1_i15	PREDICTED: ATP-dependent DNA helicase Q-like 4A [Beta vulgaris subsp. vulgaris]	49	1.12539	13	0.272137	2	0.0531389	345	4.02015	3	0.0478252	85	1.4934	11	0.21702	9	0.411945	156	2.38473	5	0.224567	83	0	A0A0J8BI49
						c182764_g3_i3	PREDICTED: serine/threonine-protein kinase TIO [Beta vulgaris subsp. vulgaris]	385	5.03118	195	2.32263	84	1.26988	2401	15.9191	46	0.417249	698	6.97776	127	1.42565	45	1.17196	1193	10.3766	19	0.485547	62	0	A0A0J8CR34
						c182764_g3_i17	PREDICTED: serine/threonine-protein kinase TIO [Beta vulgaris subsp. vulgaris]	331	3.41164	169	1.58766	75	0.894277	2214	11.5779	42	0.300478	601	4.73872	106	0.938514	42	0.862728	1122	7.69724	16	0.322496	59	0	A0A0J8CR34
						c182764_g3_i14	PREDICTED: serine/threonine-protein kinase TIO [Beta vulgaris subsp. vulgaris]	333	4.57335	172	2.15306	76	1.20748	2156	15.0229	42	0.400376	617	6.48226	114	1.34491	45	1.23166	1087	9.93635	16	0.429713	58	0	A0A0J8CR34
						c182722_g7_i8	PREDICTED: kinesin KP1 [Beta vulgaris subsp. vulgaris]	66	1.29092	27	0.481346	18	0.407291	460	4.5649	8	0.108611	132	1.97507	60	1.00811	10	0.389804	342	4.45236	8	0.305996	86	4e-38	A0A0J8CKS8
						c182722_g7_i6	PREDICTED: kinesin KP1 [Beta vulgaris subsp. vulgaris]	36	0.759609	13	0.250016	11	0.268507	224	2.39802	6	0.0878755	58	0.936197	31	0.561887	6	0.252307	181	2.54199	1	0.0412626	74	5e-53	A0A0J8CKS8
						c182722_g7_i5	PREDICTED: kinesin KP1 [Beta vulgaris subsp. vulgaris]	89	0.89667	30	0.275487	19	0.221448	475	2.42802	9	0.0629381	150	1.15607	62	0.53658	17	0.341335	384	2.57502	11	0.216723	86	4e-37	A0A0J8CKS8
						c182722_g7_i4	PREDICTED: kinesin KP1 [Beta vulgaris subsp. vulgaris]	55	1.41376	22	0.515432	13	0.386572	338	4.40803	8	0.142735	95	1.86804	50	1.10403	6	0.307364	249	4.26009	3	0.1508	66	9e-147	A0A0J8CKS8
						c182722_g7_i19	PREDICTED: kinesin KP1 [Beta vulgaris subsp. vulgaris]	74	1.13119	30	0.417987	16	0.282944	451	3.49782	7	0.074273	131	1.53189	60	0.787872	12	0.365574	341	3.46949	8	0.239146	86	1e-37	A0A0J8CKS8
						c182722_g7_i15	PREDICTED: kinesin KP1 [Beta vulgaris subsp. vulgaris]	59	1.25246	25	0.483713	17	0.41748	397	4.2758	8	0.117877	109	1.77006	56	1.02117	9	0.380752	292	4.12573	5	0.207563	66	0	A0A0J8CKS8
						c182722_g7_i13	PREDICTED: kinesin KP1 [Beta vulgaris subsp. vulgaris]	39	0.80277	17	0.318943	10	0.238124	284	2.96593	3	0.0428624	97	1.52739	41	0.724954	7	0.287154	227	3.11	7	0.281769	86	3e-38	A0A0J8CKS8
						c182722_g7_i11	PREDICTED: kinesin-4-like [Beta vulgaris subsp. vulgaris]	65	1.22192	26	0.445491	12	0.260967	336	3.20468	7	0.0913389	95	1.36617	51	0.823567	8	0.299715	249	3.11556	3	0.110286	60	1e-49	A0A0J8EL93
						c182722_g7_i10	PREDICTED: kinesin KP1 [Beta vulgaris subsp. vulgaris]	45	1.28996	19	0.496427	10	0.33162	254	3.69416	6	0.119384	73	1.60081	36	0.886477	5	0.285644	194	3.70147	2	0.112115	71	4e-109	A0A0J8CKS8
						c182722_g7_i1	PREDICTED: kinesin KP1 [Beta vulgaris subsp. vulgaris]	24	0.771611	8	0.234431	9	0.334738	199	3.24606	3	0.0669479	60	1.47567	24	0.662824	5	0.320366	143	3.06007	6	0.377231	86	2e-39	A0A0J8CKS8
						c182331_g1_i3	PREDICTED: structural maintenance of chromosomes protein 4 [Beta vulgaris subsp. vulgaris]	33	1.23906	15	0.51334	5	0.217182	226	4.30529	1	0.0260619	99	2.84357	12	0.387042	12	0.897941	225	5.62299	2	0.146851	74	9e-119	A0A0J8BD23
						c182331_g1_i2	PREDICTED: structural maintenance of chromosomes protein 4 [Beta vulgaris subsp. vulgaris]	36	0.789312	18	0.359713	5	0.126821	283	3.14811	1	0.0152186	98	1.64371	13	0.244844	13	0.568041	252	3.67751	2	0.0857522	68	9e-19	A0A0J8BD23
						c182294_g18_i5	PREDICTED: growth-regulating factor 2-like [Beta vulgaris subsp. vulgaris]	81	1.36853	8	0.123196	10	0.195455	381	3.26597	8	0.0938186	125	1.61559	36	0.522483	11	0.370384	342	3.84595	4	0.13216	45	1e-31	A0A0J8F2I1
						c182294_g18_i1	PREDICTED: growth-regulating factor 7 [Beta vulgaris subsp. vulgaris]	43	1.31991	6	0.167866	4	0.14204	209	3.2549	6	0.127836	83	1.94897	26	0.685563	7	0.428215	211	4.31086	3	0.18008	69	1e-51	A0A0J8B8Z5
						c181956_g5_i8	PREDICTED: serine/threonine-protein kinase CDL1 isoform X3 [Beta vulgaris subsp. vulgaris]	339	4.8539	213	2.77976	52	0.861331	1121	8.14354	11	0.109323	469	5.13707	91	1.11926	53	1.51236	539	5.13674	8	0.224001	78	0	A0A0J8BLC2
						c181956_g5_i7	PREDICTED: serine/threonine-protein kinase CDL1 isoform X1 [Beta vulgaris subsp. vulgaris]	185	2.19334	106	1.14545	24	0.329171	577	3.47077	11	0.0905222	263	2.38529	62	0.63143	29	0.685206	378	2.98286	7	0.162293	67	7e-114	A0A0J8BPG3
						c181956_g5_i6	PREDICTED: serine/threonine-protein kinase CDL1 isoform X3 [Beta vulgaris subsp. vulgaris]	82	1.44705	31	0.49862	10	0.204149	292	2.61439	4	0.0489959	98	1.32297	20	0.30318	14	0.492367	147	1.72662	1	0.0345096	74	3e-29	A0A0J8BLC2
						c181956_g5_i4	PREDICTED: serine/threonine-protein kinase CDL1 isoform X3 [Beta vulgaris subsp. vulgaris]	319	4.70037	205	2.75316	50	0.852289	1052	7.86454	11	0.112503	458	5.16248	91	1.15181	51	1.49762	521	5.10959	8	0.230515	78	0	A0A0J8BLC2
						c181956_g5_i3	PREDICTED: serine/threonine-protein kinase CDL1 isoform X3 [Beta vulgaris subsp. vulgaris]	251	6.49554	160	3.77397	41	1.22744	808	10.6089	10	0.179626	366	7.2456	71	1.57834	36	1.85667	430	7.40658	7	0.354249	79	5e-158	A0A0J8BLC2
						c181956_g5_i2	PREDICTED: serine/threonine-protein kinase CDL1 isoform X3 [Beta vulgaris subsp. vulgaris]	238	6.09164	153	3.56932	41	1.214	758	9.84336	10	0.177659	349	6.83336	69	1.51707	36	1.83632	415	7.0699	6	0.300315	77	5e-156	A0A0J8BLC2
						c181956_g5_i1	PREDICTED: serine/threonine-protein kinase CDL1 isoform X1 [Beta vulgaris subsp. vulgaris]	167	4.10931	103	2.31008	24	0.683188	524	6.54185	9	0.153718	240	4.51768	46	0.972323	27	1.32406	296	4.84788	5	0.240598	67	3e-114	A0A0J8BPG3
						c181885_g3_i7	PREDICTED: kinesin-like protein KCA1 [Beta vulgaris subsp. vulgaris]	185	2.4682	106	1.289	32	0.493895	1468	9.93691	11	0.101866	433	4.41925	62	0.710559	30	0.797663	882	7.83222	12	0.313083	70	1e-08	A0A0J8C6C9
						c181823_g10_i9	PREDICTED: serine/threonine-protein kinase Aurora-2 [Beta vulgaris subsp. vulgaris]	157	5.51109	119	3.80734	25	1.01521	823	14.6573	12	0.29238	279	7.49193	54	1.62829	16	1.1193	317	7.40636	7	0.480513	92	0	A0A0J8CWX2
						c181823_g10_i8	PREDICTED: serine/threonine-protein kinase Aurora-2 [Beta vulgaris subsp. vulgaris]	442	13.4399	355	9.83871	55	1.93469	2333	35.9918	35	0.738702	600	13.9565	101	2.63812	38	2.30275	869	17.5873	13	0.77301	84	2e-56	A0A0J8CWX2
						c181823_g10_i7	PREDICTED: serine/threonine-protein kinase Aurora-2 [Beta vulgaris subsp. vulgaris]	415	13.796	338	10.2414	55	2.11516	2111	35.6049	31	0.715311	572	14.5463	97	2.76998	40	2.65005	771	17.0595	13	0.845117	92	0	A0A0J8CWX2
						c181823_g10_i5	PREDICTED: serine/threonine-protein kinase Aurora-2 [Beta vulgaris subsp. vulgaris]	458	14.9188	374	11.1039	62	2.33634	2491	41.1679	37	0.836564	637	15.873	105	2.93804	42	2.72651	910	19.7296	14	0.891796	92	0	A0A0J8CWX2
						c181823_g10_i4	PREDICTED: serine/threonine-protein kinase Aurora-2 [Beta vulgaris subsp. vulgaris]	90	3.79614	67	2.5758	15	0.731926	459	9.82266	8	0.234217	177	5.71116	33	1.19568	10	0.8406	181	5.08143	4	0.329935	93	2e-105	A0A0J8CWX2
						c181823_g10_i3	PREDICTED: serine/threonine-protein kinase Aurora-2 [Beta vulgaris subsp. vulgaris]	266	12.5827	224	9.6578	41	2.24364	1389	33.3359	19	0.623843	393	14.2212	74	3.00694	28	2.63962	500	15.7424	10	0.925043	90	0	A0A0J8CWX2
						c181823_g10_i2	PREDICTED: serine/threonine-protein kinase Aurora-2 [Beta vulgaris subsp. vulgaris]	79	3.95497	56	2.55529	5	0.289575	408	10.3632	5	0.173746	99	3.79143	13	0.559061	4	0.399085	143	4.76496	2	0.195801	81	7e-06	A0A0J8CWX2
						c181823_g10_i11	PREDICTED: serine/threonine-protein kinase Aurora-2 [Beta vulgaris subsp. vulgaris]	183	4.88924	133	3.23876	30	0.92723	949	12.8639	13	0.241081	303	6.19276	62	1.42292	18	0.958412	358	6.36621	7	0.365727	91	0	A0A0J8CWX2
						c181823_g10_i10	PREDICTED: serine/threonine-protein kinase Aurora-2 [Beta vulgaris subsp. vulgaris]	147	5.49002	113	3.84656	16	0.691278	932	17.6599	10	0.25923	191	5.45684	26	0.834123	10	0.744297	339	8.42682	3	0.219102	89	5e-27	A0A0J8CWX2
						c181823_g10_i1	PREDICTED: serine/threonine-protein kinase Aurora-2 [Beta vulgaris subsp. vulgaris]	214	5.62456	162	3.88085	35	1.06419	1260	16.802	17	0.310136	357	7.17786	69	1.55784	22	1.15236	484	8.46697	8	0.411182	92	0	A0A0J8CWX2
						c181688_g11_i21	PREDICTED: probable DNA helicase MCM8 isoform X2 [Beta vulgaris subsp. vulgaris]	42	0.819591	7	0.124504	12	0.270897	195	1.93063	2	0.0270898	62	0.925531	16	0.268205	9	0.35001	127	1.64953	1	0.0381607	45	2e-19	A0A0J8B3G5
						c181506_g10_i6	PREDICTED: ribonucleoside-diphosphate reductase large subunit [Beta vulgaris subsp. vulgaris]	112	3.92493	25	0.798529	18	0.72973	657	11.6814	16	0.389191	261	6.9969	59	1.77609	30	2.0952	410	9.56324	8	0.548242	94	1e-20	A0A0J8CAI9
						c181506_g10_i4	PREDICTED: ribonucleoside-diphosphate reductase large subunit [Beta vulgaris subsp. vulgaris]	21	0.994492	4	0.172655	3	0.164354	154	3.70015	1	0.0328708	42	1.52154	20	0.813602	6	0.566269	105	3.30963	3	0.277826	81	8e-25	A0A0J8CAI9
						c181506_g10_i3	PREDICTED: ribonucleoside-diphosphate reductase large subunit [Beta vulgaris subsp. vulgaris]	58	1.59729	10	0.251011	13	0.414167	371	5.18378	8	0.152924	142	2.99155	34	0.804331	21	1.15256	259	4.74748	3	0.161565	82	3e-18	A0A0J8CAI9
						c181506_g10_i2	PREDICTED: ribonucleoside-diphosphate reductase large subunit [Beta vulgaris subsp. vulgaris]	90	3.5571	16	0.576382	14	0.640114	545	10.9286	14	0.38407	213	6.43998	52	1.76545	23	1.81164	356	9.36507	7	0.541029	84	2e-89	A0A0J8CAI9
						c181427_g2_i1	PREDICTED: phragmoplast orienting kinesin 2 isoform X1 [Beta vulgaris subsp. vulgaris]	113	4.56043	53	1.94958	13	0.606941	629	12.8794	8	0.224102	256	7.90349	41	1.42138	14	1.12602	423	11.3625	4	0.315687	58	5e-44	A0A0J8BKG4
						c181427_g1_i8	PREDICTED: phragmoplast orienting kinesin 2 isoform X1 [Beta vulgaris subsp. vulgaris]	572	2.65294	284	1.20057	100	0.536546	5205	12.2481	41	0.131991	1564	5.54906	254	1.01196	78	0.720967	3474	10.7243	22	0.199537	52	1e-96	A0A0J8BKG4
						c181427_g1_i1	PREDICTED: phragmoplast orienting kinesin 2 isoform X1 [Beta vulgaris subsp. vulgaris]	41	2.73243	20	1.21488	6	0.462586	305	10.3129	2	0.0925176	106	5.4041	29	1.66021	11	1.46099	242	10.7347	3	0.390981	84	6e-111	A0A0J8BKG4
						c180436_g4_i5	hypothetical protein BVRB_7g171450 isoform B [Beta vulgaris subsp. vulgaris]	320	2.30584	197	1.29385	50	0.416798	3407	12.4557	20	0.100032	877	4.83427	103	0.637554	30	0.430815	1719	8.24448	13	0.183186	84	0	A0A0J8BYE0
						c180436_g4_i4	hypothetical protein BVRB_7g171450 isoform B [Beta vulgaris subsp. vulgaris]	321	2.25058	197	1.2589	49	0.39743	3364	11.9663	20	0.0973301	876	4.69834	104	0.626357	30	0.419179	1699	7.92847	14	0.191949	93	1e-43	A0A0J8BYE0
						c180436_g4_i3	hypothetical protein BVRB_7g171450 isoform B [Beta vulgaris subsp. vulgaris]	236	2.12288	136	1.11504	37	0.385027	2652	12.1033	13	0.0811681	634	4.36269	62	0.479077	20	0.358536	1328	7.95095	10	0.175907	93	3e-73	A0A0J8BYE0
						c180436_g4_i17	hypothetical protein BVRB_7g171450 isoform B [Beta vulgaris subsp. vulgaris]	236	1.95556	135	1.0196	38	0.364266	2682	11.2755	14	0.0805222	622	3.94277	60	0.427081	21	0.346791	1327	7.31876	9	0.145838	92	1e-26	A0A0J8BYE0
						c180436_g4_i11	hypothetical protein BVRB_7g171450 isoform B [Beta vulgaris subsp. vulgaris]	217	1.62461	132	0.900744	50	0.433048	2820	10.7116	26	0.135112	584	3.34468	72	0.463045	26	0.38793	1499	7.46964	15	0.219609	50	2e-18	A0A0J8BYE0
						c179881_g2_i1	PREDICTED: ribonucleoside-diphosphate reductase large subunit [Beta vulgaris subsp. vulgaris]	29	1.63257	11	0.564422	8	0.521003	289	8.25446	9	0.351678	92	3.96199	32	1.54748	15	1.68289	165	6.18252	1	0.110089	95	9e-101	A0A0J8CAI9
						c179562_g6_i7	hypothetical protein BVRB_000630 [Beta vulgaris subsp. vulgaris]	36	0.884288	3	0.067166	5	0.142081	136	1.69491	2	0.0340996	27	0.507349	8	0.168803	1	0.0489532	111	1.81477	0	0	67	1e-13	A0A0J8B5H4
						c179562_g6_i4	hypothetical protein BVRB_000630 [Beta vulgaris subsp. vulgaris]	40	0.861738	2	0.0392719	5	0.124612	151	1.65047	2	0.0299071	33	0.543852	10	0.185061	1	0.0429343	121	1.73503	0	0	67	1e-13	A0A0J8B5H4
						c179562_g6_i3	hypothetical protein BVRB_000640 [Beta vulgaris subsp. vulgaris]	65	0.453832	5	0.0318192	17	0.137312	422	1.4949	5	0.0242315	73	0.389903	20	0.119953	5	0.0695732	307	1.42668	0	0	51	3e-16	A0A0J8B8U5
						c179562_g6_i14	hypothetical protein BVRB_000630 [Beta vulgaris subsp. vulgaris]	32	0.860416	3	0.0735219	5	0.155526	129	1.75981	2	0.0373265	25	0.514221	8	0.184777	1	0.0535856	100	1.78964	0	0	81	8e-17	A0A0J8B5H4
						c179562_g6_i10	hypothetical protein BVRB_000630 [Beta vulgaris subsp. vulgaris]	42	0.750624	4	0.0651584	6	0.124051	166	1.50521	2	0.0248103	36	0.492184	11	0.168875	3	0.106852	145	1.72484	0	0	67	1e-13	A0A0J8B5H4
						c179057_g7_i9	PREDICTED: kinesin-like protein KIF22 isoform X2 [Beta vulgaris subsp. vulgaris]	320	4.93831	237	3.3336	53	0.946194	2297	17.9848	34	0.364197	510	6.02075	84	1.11354	31	0.95341	967	9.93259	15	0.452677	45	0	A0A0J8CRY1
						c179057_g7_i7	PREDICTED: kinesin-like protein KIF22 isoform X1 [Beta vulgaris subsp. vulgaris]	229	4.45014	171	3.0288	40	0.899236	1580	15.578	28	0.37768	368	5.47063	68	1.13513	23	0.890749	732	9.46796	11	0.418022	51	8e-125	A0A0J8CWN1
						c179057_g7_i6	PREDICTED: kinesin-like protein KIF22 isoform X1 [Beta vulgaris subsp. vulgaris]	280	4.50107	210	3.0769	49	0.911233	2086	17.0133	32	0.357056	483	5.93958	81	1.11852	30	0.961099	939	10.0469	15	0.471539	43	3e-149	A0A0J8CWN1
						c179057_g7_i5	PREDICTED: kinesin-like protein KIF22 isoform X1 [Beta vulgaris subsp. vulgaris]	323	5.14315	240	3.48317	54	0.994709	2376	19.1951	34	0.37578	529	6.44368	84	1.14896	33	1.0472	995	10.5453	15	0.467075	46	0	A0A0J8CWN1
						c179057_g7_i3	PREDICTED: kinesin-like protein KIF22 isoform X1 [Beta vulgaris subsp. vulgaris]	232	5.26511	179	3.70262	41	1.07641	1718	19.7815	29	0.456821	409	7.10059	70	1.36464	26	1.17593	789	11.918	13	0.576942	49	4e-129	A0A0J8CWN1
						c179057_g7_i2	PREDICTED: kinesin-like protein KIF22 isoform X1 [Beta vulgaris subsp. vulgaris]	263	3.91917	195	2.64856	48	0.827475	2019	15.2648	31	0.320648	460	5.24382	78	0.998464	30	0.890941	901	8.93656	15	0.437117	77	9e-13	A0A0J8CWN1
						c178424_g1_i4	PREDICTED: growth-regulating factor 2-like [Beta vulgaris subsp. vulgaris]	133	3.16527	37	0.802596	13	0.357913	499	6.02526	9	0.148672	265	4.82454	49	1.00174	29	1.37545	273	4.32443	0	0	42	6e-28	A0A0J8F2I1
						c178423_g1_i1	PREDICTED: putative chromatin-remodeling complex ATPase chain [Beta vulgaris subsp. vulgaris]	79	2.47369	34	0.970365	16	0.579582	667	10.5965	8	0.173875	212	5.07816	49	1.318	11	0.686438	370	7.71131	8	0.489867	61	2e-13	A0A0J8DYG5
						c178390_g8_i4	hypothetical protein BVRB_3g049470 [Beta vulgaris subsp. vulgaris]	45	1.77688	6	0.21594	8	0.365436	233	4.66786	1	0.0274078	47	1.41969	16	0.542707	9	0.708235	222	5.83453	3	0.231652	89	9e-15	A0A0J8FL71
						c178390_g8_i2	hypothetical protein BVRB_3g049470 [Beta vulgaris subsp. vulgaris]	89	1.20732	14	0.173101	13	0.204011	435	2.99391	4	0.0376636	120	1.24528	37	0.431156	17	0.459591	452	4.08112	2	0.0530557	56	4e-46	A0A0J8FL71
						c178357_g7_i1	PREDICTED: kinesin-like protein KIN12A [Beta vulgaris subsp. vulgaris]	66	3.1829	35	1.53845	12	0.669477	633	15.4881	7	0.234318	190	7.00945	31	1.28422	12	1.15332	415	13.3209	2	0.188615	60	9e-78	A0A0J8CGL3
						c178357_g20_i7	PREDICTED: kinesin-like protein KIN12A [Beta vulgaris subsp. vulgaris]	40	3.08644	10	0.703292	6	0.535582	225	8.80841	3	0.160675	71	4.19091	15	0.994236	5	0.768879	161	8.2686	1	0.150892	81	6e-27	A0A0J8CGL3
						c178357_g20_i6	PREDICTED: kinesin-like protein KIN12A [Beta vulgaris subsp. vulgaris]	45	2.71503	12	0.659904	6	0.418783	242	7.40788	4	0.167514	76	3.50774	15	0.777416	5	0.601204	176	7.06777	1	0.117986	70	2e-101	A0A0J8CGL3
						c178357_g20_i2	PREDICTED: kinesin-like protein KIN12A [Beta vulgaris subsp. vulgaris]	31	2.01179	10	0.591503	6	0.450451	202	6.65102	1	0.0450452	65	3.2269	12	0.668961	4	0.517332	140	6.04722	1	0.126908	70	3e-46	A0A0J8CGL3
						c178044_g1_i7	PREDICTED: fidgetin-like protein 1 [Beta vulgaris subsp. vulgaris]	35	0.828743	15	0.323728	3	0.0821768	149	1.79001	4	0.0657417	88	1.59399	15	0.305101	13	0.613458	110	1.73361	1	0.0463043	55	1e-81	A0A0J8CAR4
						c178044_g1_i6	PREDICTED: fidgetin-like protein 1 [Beta vulgaris subsp. vulgaris]	59	1.02865	26	0.413169	8	0.161355	308	2.72449	6	0.0726102	149	1.98726	16	0.239628	16	0.555939	193	2.23966	0	0	73	0	A0A0J8CAR4
						c178044_g1_i5	PREDICTED: fidgetin-like protein 1 [Beta vulgaris subsp. vulgaris]	48	1.16141	15	0.330806	7	0.195938	181	2.22198	6	0.100769	85	1.57332	11	0.228632	4	0.192883	115	1.85204	0	0	87	0	A0A0J8CAR4
						c178044_g1_i4	PREDICTED: fidgetin-like protein 1 [Beta vulgaris subsp. vulgaris]	63	0.94215	25	0.340766	6	0.103802	292	2.21554	7	0.0726618	151	1.72746	18	0.231234	16	0.476858	179	1.78172	2	0.0584896	90	4e-94	A0A0J8CAR4
						c178044_g1_i1	PREDICTED: fidgetin-like protein 1 [Beta vulgaris subsp. vulgaris]	62	0.953648	25	0.350488	7	0.124558	299	2.33337	7	0.0747348	149	1.75321	18	0.237831	16	0.490463	184	1.88374	2	0.0601583	90	2e-94	A0A0J8CAR4
						c177923_g23_i2	PREDICTED: LRR receptor-like serine/threonine-protein kinase FEI 2 isoform X1 [Beta vulgaris subsp. vulgaris]	176	6.09662	102	3.22043	28	1.12204	806	14.1654	16	0.384702	279	7.39319	66	1.9639	17	1.17359	324	7.47014	2	0.13548	84	0	A0A0J8F3Q7
						c177923_g23_i1	PREDICTED: LRR receptor-like serine/threonine-protein kinase FEI 2 isoform X1 [Beta vulgaris subsp. vulgaris]	250	6.13015	135	3.01718	28	0.794264	1134	14.1078	17	0.28934	345	6.47145	82	1.72721	22	1.07509	455	7.42591	2	0.0959025	81	0	A0A0J8F3Q7
						c177816_g1_i5	hypothetical protein BVRB_8g192560 [Beta vulgaris subsp. vulgaris]	256	7.21066	73	1.87411	27	0.879782	1503	21.4788	5	0.0977538	521	11.226	29	0.70167	32	1.79628	729	13.6669	3	0.165244	79	4e-161	A0A0J8EKU4
						c177816_g1_i2	hypothetical protein BVRB_8g192560 [Beta vulgaris subsp. vulgaris]	232	7.09546	62	1.72831	26	0.919902	1339	20.7773	6	0.127371	438	10.2475	26	0.68307	25	1.52378	631	12.8449	3	0.179425	74	1e-126	A0A0J8EKU4
						c177816_g1_i10	hypothetical protein BVRB_8g192560 [Beta vulgaris subsp. vulgaris]	211	5.82992	62	1.56138	26	0.831055	1280	17.9435	6	0.11507	416	8.79276	23	0.545894	23	1.26648	611	11.2364	2	0.108064	63	5e-118	A0A0J8EKU4
						c177816_g1_i1	hypothetical protein BVRB_8g192560 [Beta vulgaris subsp. vulgaris]	386	5.72369	106	1.43262	41	0.703313	2371	17.8376	10	0.102924	825	9.35824	47	0.598669	73	2.15725	1201	11.8533	5	0.144987	85	1e-32	A0A0J8EKU4
						c177256_g4_i4	PREDICTED: ubiquitin-conjugating enzyme E2 20 [Beta vulgaris subsp. vulgaris]	34	3.73315	27	2.70207	2	0.25404	237	13.2027	2	0.152425	95	7.97942	11	1.0375	5	1.0941	129	9.42743	2	0.429433	89	1e-45	A0A0J8CRF6
						c177256_g4_i3	PREDICTED: ubiquitin-conjugating enzyme E2 20 [Beta vulgaris subsp. vulgaris]	193	7.62084	95	3.41905	17	0.776551	963	19.2925	15	0.411117	387	11.6898	38	1.28893	24	1.88863	478	12.5626	4	0.308869	76	1e-06	A0A0J8CRF6
						c177256_g4_i2	PREDICTED: ubiquitin-conjugating enzyme E2 20 [Beta vulgaris subsp. vulgaris]	361	9.6818	184	4.49784	38	1.17899	1937	26.357	26	0.484006	673	13.8075	88	2.02736	37	1.97761	948	16.9225	10	0.524467	79	3e-26	A0A0J8CRF6
						c177256_g4_i1	PREDICTED: ubiquitin-conjugating enzyme E2 20 [Beta vulgaris subsp. vulgaris]	384	10.8743	206	5.31708	42	1.37592	2096	30.1146	25	0.491402	726	15.7274	98	2.38394	40	2.25745	1030	19.4139	12	0.664536	84	2e-105	A0A0J8CRF6
						c177152_g2_i1	PREDICTED: ribonucleoside-diphosphate reductase large subunit [Beta vulgaris subsp. vulgaris]	64	3.45049	31	1.52335	8	0.498961	334	9.13616	10	0.374222	120	4.94918	28	1.29676	14	1.50424	163	5.84919	2	0.210862	87	2e-39	A0A0J8CAI9
						c177152_g1_i6	PREDICTED: ribonucleoside-diphosphate reductase large subunit [Beta vulgaris subsp. vulgaris]	779	18.6875	298	6.51578	104	2.88617	3936	47.9054	77	1.28213	1701	31.2154	275	5.6669	148	7.07562	1845	29.4589	34	1.595	80	0	A0A0J8CAI9
						c177152_g1_i4	PREDICTED: ribonucleoside-diphosphate reductase large subunit [Beta vulgaris subsp. vulgaris]	517	10.8979	185	3.55436	67	1.63381	2648	28.3196	42	0.614512	1058	17.0604	178	3.22309	93	3.90683	1185	16.6256	19	0.783203	86	2e-43	A0A0J8CAI9
						c177038_g1_i11	PREDICTED: mitotic checkpoint serine/threonine-protein kinase BUB1 [Beta vulgaris subsp. vulgaris]	97	1.70461	51	0.816882	6	0.121977	703	6.26793	6	0.0731867	158	2.12403	33	0.498157	10	0.350221	269	3.14639	5	0.171827	68	3e-106	A0A0J8BMD5
						c177011_g1_i8	PREDICTED: DNA replication licensing factor MCM6 [Beta vulgaris subsp. vulgaris]	739	10.3937	171	2.19208	53	0.862334	5456	38.9327	16	0.156197	1424	15.3209	115	1.38938	107	2.99914	2626	24.5825	14	0.385053	80	0	A0A0J8C1L0
						c177011_g1_i7	PREDICTED: DNA replication licensing factor MCM6 [Beta vulgaris subsp. vulgaris]	696	9.4936	163	2.0265	48	0.757423	5338	36.9417	16	0.151485	1344	14.024	112	1.31232	104	2.82712	2574	23.3689	11	0.293415	73	0	A0A0J8C1L0
						c177011_g1_i2	PREDICTED: DNA replication licensing factor MCM6 [Beta vulgaris subsp. vulgaris]	752	8.48959	169	1.73897	57	0.744422	6012	34.4353	16	0.125377	1461	12.6174	109	1.05705	113	2.54236	2932	22.0313	14	0.309076	77	7e-53	A0A0J8C1L0
						c177011_g1_i13	PREDICTED: DNA replication licensing factor MCM6 [Beta vulgaris subsp. vulgaris]	734	9.70348	162	1.95202	51	0.779969	5203	34.8981	16	0.146818	1424	14.401	121	1.37409	110	2.8981	2545	22.3937	14	0.361933	80	0	A0A0J8C1L0
						c177011_g1_i11	PREDICTED: DNA replication licensing factor MCM6 [Beta vulgaris subsp. vulgaris]	784	9.49306	177	1.95344	58	0.812445	6098	37.4623	19	0.159688	1504	13.9312	114	1.18575	115	2.77509	2935	23.6541	14	0.331503	72	0	A0A0J8C1L0
						c177007_g10_i9	PREDICTED: structural maintenance of chromosomes protein 2-1 [Beta vulgaris subsp. vulgaris]	453	3.64174	167	1.22367	40	0.372003	2817	11.4898	29	0.161822	1109	6.82014	166	1.14635	46	0.736983	1379	7.37874	11	0.172931	81	0	A0A0J8BHI7
						c177007_g10_i7	PREDICTED: structural maintenance of chromosomes protein 2-1 [Beta vulgaris subsp. vulgaris]	285	4.74092	102	1.54652	25	0.481098	1557	13.1408	18	0.207835	623	7.92789	105	1.5004	29	0.961403	801	8.86866	6	0.195181	81	0	A0A0J8BHI7
						c177007_g10_i5	PREDICTED: structural maintenance of chromosomes protein 2-1 [Beta vulgaris subsp. vulgaris]	44	1.2352	16	0.409393	8	0.259806	288	4.10197	5	0.0974276	109	2.34078	21	0.50641	3	0.167839	119	2.2235	2	0.109795	89	2e-27	A0A0J8BHI7
						c177007_g10_i4	PREDICTED: structural maintenance of chromosomes protein 2-1 [Beta vulgaris subsp. vulgaris]	452	3.51412	164	1.16214	40	0.359761	2760	10.8869	27	0.145704	1092	6.4946	168	1.12199	45	0.697237	1342	6.94445	11	0.16724	78	0	A0A0J8BHI7
						c177007_g10_i3	PREDICTED: structural maintenance of chromosomes protein 2-1 [Beta vulgaris subsp. vulgaris]	474	3.70502	173	1.23253	40	0.3617	2821	11.1875	29	0.15734	1128	6.74487	179	1.20189	49	0.763306	1380	7.17958	11	0.168141	81	0	A0A0J8BHI7
						c176944_g15_i1	heat shock protein 90 [Salicornia europaea]	22	0.641138	7	0.185936	3	0.101141	170	2.51359	7	0.141597	36	0.80257	15	0.375509	2	0.116158	148	2.87077	0	0	71	4e-05	L7QJJ0
						c176899_g18_i5	PREDICTED: DNA replication licensing factor MCM2 [Beta vulgaris subsp. vulgaris]	1050	11.2269	383	3.73256	144	1.78119	6108	33.135	55	0.40819	2083	17.0377	206	1.89207	142	3.02586	2683	19.0941	36	0.752736	76	2e-124	A0A0J8BQE8
						c176899_g18_i3	PREDICTED: DNA replication licensing factor MCM2 [Beta vulgaris subsp. vulgaris]	1105	13.6191	397	4.45978	149	2.12446	6294	39.3577	58	0.496184	2180	20.5539	209	2.21275	150	3.6844	2703	22.1738	37	0.891778	84	0	A0A0J8BQE8
[truncated: 471 more rows]

## Sheet: Cluster 6
Data S1. List of GO terms enriched in Cluster 6 with their corresponding transcripts. Read counts and FPKM values for each transcript in the five different stages (S1-S5) of two biological replicates (A & C) are also shown.
[truncated: 1,008 more rows]

[truncated: 6 more sheets: Cluster 7, Cluster 8, Cluster 9, Cluster 10, Cluster 11, Cluster 12]
